# Supplementary material for: Fast hierarchical processing of orthographic and semantic parafoveal information during natural reading
Source: Nat Commun. 2025 Oct 7;16:8893. doi: 10.1038/s41467-025-63916-y (PMC12504734; doi:10.1038/s41467-025-63916-y)
Supplement: Supplementary file 4 — Source Data [file 41467_2025_63916_MOESM4_ESM.xlsx]

## Sheet: Figure 3
Figure 3. Hierarchical parafoveal processing and its relationship with reading speed.
Figure 3a and 3b								Figure 3c and 3d
Orth_within: Pearson R-values for orthographic within-pairs								Orth_effect: mean difference in R values (∆R) between orthographic within-pairs and between-pairs in 68–186 ms
Sema_within: Pearson R-values for orthographic within-pairs								Sema_effect: mean difference in R values (∆R) between semantic within-pairs and between-pairs in 137–247 ms
Between: Pearson R-values for between pairs								reading speed: number of words read per second
Times	Orth_within	Sema_within	Between					Orth_effect	Sema_effect	reading_speed
-0.2	0.0189492	0.0184165	0.0144668					0.0463795	0.0237841	3.31961
-0.199	0.0189416	0.0185026	0.0145408					0.0049883	0.0135399	3.57482
-0.198	0.0189166	0.0185918	0.0145968					0.0127813	0.0101056	3.29407
-0.197	0.0188737	0.0186826	0.0146352					0.00115048	0.0246409	4.0121
-0.196	0.0188131	0.0187736	0.0146573					0.00610173	0.00594885	3.82283
-0.195	0.018735	0.0188637	0.0146651					-0.00172261	0.000115127	4.72435
-0.194	0.0186402	0.0189519	0.0146615					0.00664369	0.0310597	3.88479
-0.193	0.0185297	0.0190378	0.0146498					-0.00258502	0.0227248	3.78287
-0.192	0.0184049	0.0191209	0.0146339					0.0212663	0.00184399	5.05942
-0.191	0.0182677	0.019201	0.0146177					-0.0144167	0.0106123	2.32138
-0.19	0.01812	0.0192783	0.0146048					-0.0166676	-0.00231289	2.57193
-0.189	0.0179641	0.0193526	0.0145989					0.0222475	0.0197761	4.05144
-0.188	0.0178022	0.0194243	0.0146025					0.0161406	-0.0163838	3.7537
-0.187	0.0176367	0.0194932	0.0146178					0.00688756	0.0192261	4.0223
-0.186	0.0174698	0.0195594	0.014646					0.0256815	0.00826272	4.16969
-0.185	0.0173034	0.0196225	0.0146873					0.0103688	-0.00698865	3.04219
-0.184	0.0171393	0.0196819	0.014741					0.0156086	-0.00397988	4.34701
-0.183	0.0169789	0.0197371	0.0148058					0.0156755	0.00711675	4.10411
-0.182	0.0168234	0.019787	0.0148797					-0.00871504	0.0248147	4.76818
-0.181	0.0166736	0.0198302	0.0149602					0.0123191	0.0109584	4.35044
-0.18	0.0165299	0.0198654	0.0150449					0.0133542	0.00628189	3.42863
-0.179	0.0163927	0.0198911	0.0151311					-0.00628876	-0.014716	3.4183
-0.178	0.0162621	0.0199056	0.0152167					0.0317969	0.0395375	5.22879
-0.177	0.0161381	0.0199076	0.0152995					0.0271338	-0.0144567	4.05662
-0.176	0.0160208	0.0198958	0.0153782					-0.00310699	-0.00470314	2.89349
-0.175	0.0159103	0.0198697	0.0154518					0.00735531	0.0140016	3.93707
-0.174	0.0158067	0.0198287	0.0155199					0.00541281	-0.00646432	3.66702
-0.173	0.0157105	0.0197733	0.0155824					0.0244887	0.00666478	3.79245
-0.172	0.0156223	0.0197043	0.0156398					0.0142759	0.00736576	4.59982
-0.171	0.0155427	0.019623	0.0156929					0.0158016	0.0145623	4.20512
-0.17	0.0154725	0.0195313	0.0157423					-0.00164482	0.00466164	3.12303
-0.169	0.0154126	0.0194314	0.0157891					0.00770619	0.00900286	3.03171
-0.168	0.0153634	0.019326	0.0158339					0.00813513	-0.00610075	2.34732
-0.167	0.0153777	0.0192913	0.0159942					-0.00637186	-0.00904775	3.4369
-0.166	0.0153831	0.0192384	0.0161546					0.0225255	0.0137399	4.63438
-0.165	0.0153802	0.0191709	0.0163152
-0.164	0.0153696	0.0190932	0.0164758
-0.163	0.0153517	0.0190092	0.0166355
-0.162	0.0153275	0.0189227	0.0167927
-0.161	0.0152981	0.018837	0.0169456
-0.16	0.015265	0.0187548	0.017092
-0.159	0.0152296	0.0186784	0.0172296
-0.158	0.0151935	0.0186094	0.0173559
-0.157	0.015158	0.0185489	0.0174688
-0.156	0.0151241	0.0184979	0.0175665
-0.155	0.0150926	0.0184568	0.0176474
-0.154	0.0150637	0.0184262	0.0177107
-0.153	0.015037	0.0184063	0.017756
-0.152	0.0150118	0.0183976	0.0177836
-0.151	0.0149867	0.0184	0.0177943
-0.15	0.0149601	0.0184138	0.0177893
-0.149	0.0149298	0.0184386	0.01777
-0.148	0.0148938	0.018474	0.0177383
-0.147	0.0148502	0.0185192	0.0176958
-0.146	0.0147974	0.0185726	0.0176443
-0.145	0.0147346	0.0186326	0.0175856
-0.144	0.0146616	0.0186969	0.0175213
-0.143	0.0145794	0.0187627	0.0174531
-0.142	0.0144899	0.018827	0.0173826
-0.141	0.0143959	0.0188864	0.0173116
-0.14	0.0143009	0.0189376	0.0172419
-0.139	0.0142091	0.0189773	0.0171757
-0.138	0.0141246	0.0190025	0.0171151
-0.137	0.0140518	0.0190108	0.0170625
-0.136	0.0139943	0.0190001	0.0170202
-0.135	0.0139553	0.0189695	0.0169906
-0.134	0.013937	0.0189185	0.0169755
-0.133	0.0139407	0.0188478	0.0169767
-0.132	0.0139667	0.0187585	0.0169949
-0.131	0.0140145	0.0186527	0.0170302
-0.13	0.0140824	0.0185325	0.0170818
-0.129	0.0141685	0.0184005	0.0171477
-0.128	0.0142701	0.018259	0.0172248
-0.127	0.0143842	0.0181101	0.017309
-0.126	0.0145077	0.0179552	0.0173953
-0.125	0.0146375	0.017795	0.0174784
-0.124	0.0147706	0.0176297	0.0175524
-0.123	0.0149042	0.0174585	0.0176118
-0.122	0.0150357	0.0172807	0.0176517
-0.121	0.0151631	0.017095	0.0176679
-0.12	0.0152847	0.0169005	0.0176578
-0.119	0.0153993	0.0166965	0.0176201
-0.118	0.0155064	0.0164833	0.0175551
-0.117	0.0156056	0.0162616	0.0174646
-0.116	0.0156976	0.0160337	0.0173518
-0.115	0.015783	0.0158025	0.0172208
-0.114	0.0158631	0.015572	0.0170764
-0.113	0.0159391	0.0153469	0.0169236
-0.112	0.0160125	0.0151322	0.0167674
-0.111	0.0160845	0.0149333	0.0166119
-0.11	0.0161562	0.0147549	0.0164608
-0.109	0.016228	0.0146014	0.0163166
-0.108	0.0163	0.0144762	0.0161807
-0.107	0.0163717	0.0143814	0.0160536
-0.106	0.016442	0.0143178	0.0159346
-0.105	0.0165092	0.0142848	0.0158227
-0.104	0.0165714	0.0142807	0.0157164
-0.103	0.0166265	0.0143023	0.0156138
-0.102	0.0166726	0.0143459	0.0155134
-0.101	0.0167079	0.014407	0.0154141
-0.1	0.016731	0.0144809	0.0153154
-0.099	0.0167415	0.014563	0.0152173
-0.098	0.0167393	0.014649	0.0151206
-0.097	0.0167254	0.0147352	0.0150267
-0.096	0.0167015	0.0148186	0.0149375
-0.095	0.0166699	0.0148969	0.0148548
-0.094	0.0166335	0.0149687	0.0147806
-0.093	0.0165955	0.0150328	0.0147166
-0.092	0.016559	0.015089	0.0146636
-0.091	0.0165268	0.0151368	0.0146222
-0.09	0.0165013	0.0151761	0.0145917
-0.089	0.0164838	0.0152066	0.0145711
-0.088	0.0164751	0.0152278	0.0145582
-0.087	0.016475	0.0152389	0.0145508
-0.086	0.0164825	0.0152388	0.014546
-0.085	0.016496	0.0152265	0.014541
-0.084	0.0165137	0.0152007	0.014533
-0.083	0.0165335	0.0151603	0.0145196
-0.082	0.0165536	0.0151045	0.0144989
-0.081	0.0165721	0.0150332	0.0144696
-0.08	0.0165878	0.0149467	0.014431
-0.079	0.0165997	0.0148462	0.0143829
-0.078	0.0166075	0.0147338	0.0143256
-0.077	0.0166108	0.0146122	0.0142598
-0.076	0.0166097	0.014485	0.0141862
-0.075	0.0166041	0.014356	0.0141056
-0.074	0.016594	0.0142294	0.0140188
-0.073	0.0165792	0.0141095	0.0139263
-0.072	0.0165593	0.014	0.0138285
-0.071	0.0165337	0.0139042	0.0137255
-0.07	0.0165017	0.0138246	0.0136175
-0.069	0.0164628	0.0137627	0.0135045
-0.068	0.0164163	0.0137189	0.0133869
-0.067	0.0163624	0.0136927	0.0132653
-0.066	0.0163015	0.0136829	0.0131406
-0.065	0.0162346	0.0136874	0.0130141
-0.064	0.0161635	0.0137041	0.0128877
-0.063	0.0160903	0.0137307	0.0127637
-0.062	0.016018	0.0137652	0.0126444
-0.061	0.0159494	0.0138065	0.0125327
-0.06	0.0158877	0.0138539	0.0124313
-0.059	0.0158356	0.0139078	0.0123425
-0.058	0.0157957	0.0139691	0.0122686
-0.057	0.01577	0.0140396	0.0122112
-0.056	0.0157596	0.0141215	0.0121713
-0.055	0.0157653	0.0142171	0.0121493
-0.054	0.0157868	0.0143284	0.0121449
-0.053	0.0158235	0.0144571	0.0121572
-0.052	0.0158742	0.0146043	0.0121847
-0.051	0.0159377	0.0147697	0.0122256
-0.05	0.0160123	0.0149524	0.0122778
-0.049	0.0160964	0.0151502	0.012339
-0.048	0.0161888	0.0153599	0.0124072
-0.047	0.016288	0.0155776	0.0124804
-0.046	0.0163931	0.0157988	0.012557
-0.045	0.016503	0.0160186	0.0126356
-0.044	0.0166169	0.0162321	0.0127155
-0.043	0.016734	0.016435	0.012796
-0.042	0.016853	0.0166234	0.0128768
-0.041	0.0169727	0.0167944	0.012958
-0.04	0.0170915	0.0169459	0.0130394
-0.039	0.0172075	0.0170769	0.0131208
-0.038	0.0173186	0.0171871	0.0132019
-0.037	0.0174225	0.017277	0.0132821
-0.036	0.017517	0.0173478	0.01336
-0.035	0.0176	0.0174005	0.0134344
-0.034	0.0176694	0.0174365	0.0135034
-0.033	0.0177239	0.017457	0.0135649
-0.032	0.0177624	0.017463	0.0136169
-0.031	0.0177847	0.0174554	0.0136575
-0.03	0.017791	0.0174348	0.0136854
-0.029	0.017782	0.017402	0.0136996
-0.028	0.017759	0.0173576	0.0137003
-0.027	0.0177239	0.0173026	0.0136886
-0.026	0.0176787	0.0172386	0.0136667
-0.025	0.0176255	0.0171672	0.0136374
-0.024	0.0175667	0.0170909	0.0136045
-0.023	0.0175046	0.0170123	0.0135723
-0.022	0.0174411	0.0169347	0.0135449
-0.021	0.0173782	0.0168613	0.0135264
-0.02	0.0173176	0.0167952	0.0135203
-0.019	0.0172604	0.0167393	0.0135291
-0.018	0.0172075	0.0166956	0.0135545
-0.017	0.0171591	0.0166657	0.0135971
-0.016	0.0171151	0.0166497	0.0136562
-0.015	0.0170748	0.0166471	0.0137305
-0.014	0.017037	0.0166561	0.0138178
-0.013	0.0170002	0.016674	0.0139154
-0.012	0.0169626	0.0166973	0.0140204
-0.011	0.0169225	0.0167222	0.0141302
-0.01	0.0168781	0.0167446	0.0142424
-0.009	0.016828	0.0167607	0.0143549
-0.008	0.0167713	0.0167669	0.0144666
-0.007	0.0167075	0.0167606	0.0145768
-0.006	0.0166366	0.0167401	0.0146852
-0.005	0.0165592	0.0167046	0.0147922
-0.004	0.0164763	0.0166545	0.0148982
-0.003	0.0163895	0.0165914	0.0150038
-0.002	0.0163003	0.0165174	0.0151094
-0.001	0.0162102	0.0164355	0.0152154
0	0.0161208	0.0163494	0.0153217
0.001	0.0160333	0.0162628	0.0154281
0.002	0.0159485	0.0161796	0.0155341
0.003	0.0158668	0.0161038	0.0156391
0.004	0.0157883	0.016039	0.0157428
0.005	0.0157128	0.0159885	0.0158448
0.006	0.0156396	0.0159552	0.015945
0.007	0.0155679	0.0159414	0.016044
0.008	0.0154968	0.0159486	0.0161424
0.009	0.0154255	0.0159776	0.0162416
0.01	0.015353	0.0160283	0.0163428
0.011	0.0152785	0.0160996	0.0164478
0.012	0.0152015	0.0161895	0.0165579
0.013	0.0151215	0.0162951	0.0166745
0.014	0.0150381	0.0164128	0.0167984
0.015	0.0149511	0.0165384	0.0169298
0.016	0.0148605	0.0166672	0.0170682
0.017	0.0147664	0.0167943	0.0172121
0.018	0.014669	0.0169149	0.0173593
0.019	0.0145688	0.0170246	0.0175067
0.02	0.0144669	0.0171191	0.0176507
0.021	0.0143645	0.0171953	0.0177872
0.022	0.0142638	0.0172508	0.0179123
0.023	0.0141673	0.0172844	0.0180223
0.024	0.0140784	0.0172962	0.0181146
0.025	0.0140013	0.0172875	0.0181877
0.026	0.0139408	0.0172608	0.0182418
0.027	0.0139023	0.0172201	0.0182787
0.028	0.0138916	0.0171702	0.0183021
0.029	0.013915	0.0171169	0.0183177
0.03	0.0139786	0.0170665	0.0183321
0.031	0.0140883	0.0170258	0.0183534
0.032	0.0142493	0.0170016	0.0183899
0.033	0.0144665	0.0170008	0.0184503
0.034	0.0147434	0.0170295	0.0185429
0.035	0.0150827	0.0170935	0.018675
0.036	0.015486	0.0171979	0.0188531
0.037	0.0159538	0.0173468	0.0190824
0.038	0.0164858	0.0175436	0.0193667
0.039	0.0170808	0.0177911	0.0197083
0.04	0.0177368	0.0180911	0.0201082
0.041	0.0184515	0.0184449	0.0205661
0.042	0.0192221	0.0188532	0.0210806
0.043	0.0200456	0.019316	0.0216492
0.044	0.0209191	0.0198328	0.0222686
0.045	0.0218394	0.0204026	0.0229347
0.046	0.0228036	0.0210237	0.0236432
0.047	0.0238084	0.0216939	0.0243893
0.048	0.024851	0.0224107	0.0251682
0.049	0.0259283	0.023171	0.0259749
0.05	0.0270371	0.0239717	0.0268044
0.051	0.0281741	0.0248094	0.0276521
0.052	0.0293358	0.0256807	0.028513
0.053	0.0305184	0.0265823	0.0293823
0.054	0.0317175	0.0275107	0.0302553
0.055	0.0329285	0.0284625	0.0311271
0.056	0.0341463	0.029434	0.0319931
0.057	0.0353651	0.0304209	0.0328486
0.058	0.0365789	0.0314187	0.0336895
0.059	0.0377812	0.0324221	0.0345121
0.06	0.0389654	0.0334252	0.0353131
0.061	0.0401251	0.0344218	0.0360898
0.062	0.0412543	0.0354054	0.0368405
0.063	0.0423474	0.0363692	0.0375641
0.064	0.0433997	0.037307	0.0382602
0.065	0.0444077	0.0382126	0.0389294
0.066	0.0453688	0.0390808	0.0395729
0.067	0.0462821	0.0399072	0.0401923
0.068	0.0471477	0.0406885	0.0407899
0.069	0.0479673	0.0414226	0.0413681
0.07	0.048744	0.0421089	0.0419296
0.071	0.0494818	0.0427481	0.0424769
0.072	0.0501862	0.0433421	0.0430122
0.073	0.0508629	0.0438944	0.0435376
0.074	0.0515185	0.0444093	0.0440546
0.075	0.0521592	0.0448925	0.044564
0.076	0.0527913	0.0453498	0.0450667
0.077	0.0534202	0.0457879	0.0455628
0.078	0.0540502	0.0462133	0.0460528
0.079	0.0546848	0.0466324	0.0465368
0.08	0.0553262	0.0470513	0.0470153
0.081	0.0559752	0.0474751	0.0474893
0.082	0.0566318	0.0479086	0.0479599
0.083	0.0572947	0.0483554	0.0484289
0.084	0.0579619	0.0488184	0.0488985
0.085	0.058631	0.0492996	0.0493708
0.086	0.059299	0.0498003	0.0498483
0.087	0.0599626	0.0503209	0.0503328
0.088	0.0606188	0.0508609	0.050826
0.089	0.0612642	0.0514193	0.0513287
0.09	0.0618957	0.0519942	0.051841
0.091	0.0625103	0.052583	0.052362
0.092	0.0631049	0.0531827	0.05289
0.093	0.0636764	0.0537895	0.0534224
0.094	0.0642216	0.0543994	0.0539557
0.095	0.0647374	0.0550078	0.0544858
0.096	0.0652201	0.0556103	0.0550077
0.097	0.0656663	0.0562022	0.055516
0.098	0.0660723	0.0567791	0.056005
0.099	0.0664344	0.0573364	0.0564684
0.1	0.0667492	0.0578698	0.0569
0.101	0.0670138	0.0583752	0.0572935
0.102	0.0672254	0.0588487	0.0576427
0.103	0.0673821	0.0592864	0.0579419
0.104	0.0674829	0.0596846	0.058186
0.105	0.0675271	0.0600401	0.0583705
0.106	0.0675152	0.0603496	0.0584918
0.107	0.0674481	0.0606101	0.0585474
0.108	0.0673274	0.0608191	0.0585358
0.109	0.0671552	0.0609743	0.0584568
0.11	0.0669341	0.061074	0.0583113
0.111	0.0666668	0.0611165	0.058101
0.112	0.066356	0.061101	0.057829
0.113	0.0660047	0.061027	0.0574989
0.114	0.0656155	0.0608945	0.0571154
0.115	0.0651912	0.0607043	0.0566832
0.116	0.0647344	0.060458	0.0562077
0.117	0.0642479	0.0601581	0.0556943
0.118	0.063735	0.059808	0.0551483
0.119	0.0631991	0.0594122	0.0545751
0.12	0.0626448	0.0589761	0.0539799
0.121	0.062077	0.0585064	0.0533677
0.122	0.0615018	0.0580104	0.0527435
0.123	0.0609258	0.0574961	0.0521121
0.124	0.0603566	0.0569719	0.0514782
0.125	0.059802	0.0564466	0.0508464
0.126	0.0592701	0.0559286	0.0502214
0.127	0.0587686	0.0554261	0.0496076
0.128	0.0583047	0.0549463	0.0490093
0.129	0.0578846	0.0544959	0.0484305
0.13	0.0575129	0.0540799	0.0478748
0.131	0.0571927	0.0537022	0.0473457
0.132	0.0569249	0.0533652	0.046846
0.133	0.0567085	0.0530695	0.0463783
0.134	0.0565403	0.052814	0.0459446
0.135	0.0564152	0.0525962	0.0455462
0.136	0.0563267	0.0524123	0.0451841
0.137	0.0562668	0.0522571	0.0448585
0.138	0.0562269	0.052125	0.0445692
0.139	0.0561984	0.0520099	0.0443154
0.14	0.0561729	0.051906	0.0440957
0.141	0.0561429	0.0518078	0.0439085
0.142	0.056102	0.0517105	0.0437515
0.143	0.0560454	0.0516105	0.0436222
0.144	0.05597	0.0515049	0.0435178
0.145	0.0558742	0.0513922	0.0434351
0.146	0.0557581	0.0512715	0.0433706
0.147	0.0556232	0.0511428	0.0433206
0.148	0.055472	0.0510065	0.0432811
0.149	0.0553077	0.0508633	0.0432479
0.15	0.0551338	0.050714	0.0432169
0.151	0.0549539	0.0505595	0.0431839
0.152	0.0547711	0.0504002	0.043145
0.153	0.0545879	0.0502365	0.0430966
0.154	0.054406	0.0500683	0.0430355
0.155	0.0542259	0.0498954	0.042959
0.156	0.0540474	0.0497172	0.0428653
0.157	0.0538689	0.0495334	0.042753
0.158	0.0536885	0.0493435	0.0426215
0.159	0.0535033	0.0491471	0.0424708
0.16	0.0533103	0.0489445	0.0423016
0.161	0.0531063	0.0487358	0.042115
0.162	0.0528885	0.0485219	0.0419125
0.163	0.0526543	0.0483038	0.041696
0.164	0.0524021	0.0480827	0.0414675
0.165	0.0521313	0.0478603	0.0412295
0.166	0.0518418	0.0476382	0.0409844
0.167	0.0515348	0.0474179	0.0407351
0.168	0.051212	0.0472011	0.0404842
0.169	0.0508758	0.0469892	0.040235
0.17	0.0505292	0.0467835	0.0399903
0.171	0.0501754	0.0465852	0.0397532
0.172	0.0498175	0.0463948	0.0395263
0.173	0.0494589	0.046213	0.0393119
0.174	0.0491025	0.0460399	0.0391119
0.175	0.0487507	0.0458752	0.0389273
0.176	0.0484055	0.0457185	0.0387585
0.177	0.0480681	0.0455688	0.0386051
0.178	0.0477388	0.0454251	0.0384658
0.179	0.047417	0.045286	0.0383386
0.18	0.0471012	0.0451501	0.0382209
0.181	0.0467892	0.0450156	0.0381093
0.182	0.0464777	0.0448807	0.0380002
0.183	0.0461633	0.0447436	0.0378899
0.184	0.0458421	0.0446023	0.0377744
0.185	0.0455105	0.0444547	0.0376499
0.186	0.0451648	0.0442991	0.0375129
0.187	0.0448021	0.0441335	0.0373606
0.188	0.0444202	0.0439564	0.0371903
0.189	0.0440175	0.0437666	0.0370002
0.19	0.0435934	0.0435631	0.0367892
0.191	0.0431481	0.0433453	0.0365565
0.192	0.0426825	0.0431128	0.0363021
0.193	0.042198	0.0428656	0.0360262
0.194	0.0416965	0.0426036	0.0357296
0.195	0.0411799	0.042327	0.0354131
0.196	0.0406502	0.0420358	0.0350775
0.197	0.0401093	0.0417301	0.0347238
0.198	0.0395586	0.04141	0.0343529
0.199	0.0389996	0.0410756	0.0339654
0.2	0.0384334	0.0407271	0.0335618
0.201	0.037861	0.0403645	0.0331427
0.202	0.0372832	0.0399882	0.0327085
0.203	0.0367006	0.0395985	0.0322595
0.204	0.036114	0.0391957	0.0317964
0.205	0.035524	0.0387805	0.0313197
0.206	0.034931	0.0383535	0.0308303
0.207	0.0343355	0.0379155	0.0303292
0.208	0.0337378	0.0374673	0.0298176
0.209	0.0331382	0.03701	0.0292968
0.21	0.0325369	0.0365447	0.028768
0.211	0.0319338	0.0360726	0.0282324
0.212	0.0313287	0.0355953	0.0276913
0.213	0.0307213	0.0351142	0.0271456
0.214	0.0301111	0.0346312	0.0265964
0.215	0.0294976	0.0341479	0.0260447
0.216	0.0288801	0.0336663	0.0254915
0.217	0.0282582	0.0331883	0.0249382
0.218	0.0276317	0.0327159	0.0243863
0.219	0.0270006	0.0322508	0.0238377
0.22	0.0263656	0.0317948	0.0232944
0.221	0.0257277	0.0313495	0.0227588
0.222	0.0250888	0.030916	0.0222336
0.223	0.0244513	0.0304953	0.0217214
0.224	0.023818	0.0300878	0.021225
0.225	0.0231926	0.0296938	0.0207472
0.226	0.0225789	0.029313	0.0202905
0.227	0.0219814	0.0289449	0.0198573
0.228	0.0214044	0.0285887	0.0194495
0.229	0.0208524	0.0282438	0.0190685
0.23	0.0203294	0.0279089	0.0187154
0.231	0.0198392	0.0275833	0.0183903
0.232	0.0193844	0.0272657	0.0180929
0.233	0.0189669	0.0269551	0.0178223
0.234	0.0185875	0.0266504	0.0175768
0.235	0.0182456	0.0263503	0.0173544
0.236	0.0179399	0.0260537	0.0171524
0.237	0.017668	0.0257592	0.016968
0.238	0.0174271	0.0254657	0.0167981
0.239	0.0172138	0.0251721	0.0166394
0.24	0.017025	0.0248776	0.016489
0.241	0.0168577	0.024582	0.0163441
0.242	0.0167094	0.0242854	0.0162021
0.243	0.0165782	0.0239888	0.0160616
0.244	0.016463	0.0236935	0.0159215
0.245	0.016363	0.0234016	0.0157817
0.246	0.0162782	0.0231154	0.015643
0.247	0.0162085	0.0228375	0.0155069
0.248	0.0161541	0.0225707	0.0153754
0.249	0.0161148	0.0223172	0.0152509
0.25	0.0160899	0.0220791	0.0151361
0.251	0.0160782	0.0218579	0.0150332
0.252	0.0160776	0.0216545	0.0149443
0.253	0.0160855	0.0214693	0.0148708
0.254	0.0160985	0.0213018	0.0148139
0.255	0.0161129	0.0211513	0.0147739
0.256	0.0161249	0.0210164	0.0147508
0.257	0.0161308	0.0208956	0.0147443
0.258	0.0161276	0.0207873	0.0147538
0.259	0.0161128	0.0206899	0.0147787
0.26	0.0160848	0.0206021	0.0148182
0.261	0.0160431	0.020523	0.0148715
0.262	0.0159884	0.0204521	0.0149377
0.263	0.0159219	0.0203898	0.0150158
0.264	0.0158459	0.0203371	0.0151047
0.265	0.0157631	0.0202954	0.0152031
0.266	0.0156765	0.0202671	0.0153094
0.267	0.0155893	0.0202545	0.0154218
0.268	0.0155047	0.0202601	0.0155379
0.269	0.0154256	0.0202864	0.0156552
0.27	0.0153546	0.020335	0.015771
0.271	0.0152941	0.0204068	0.0158823
0.272	0.0152461	0.0205017	0.0159858
0.273	0.0152122	0.0206183	0.0160786
0.274	0.0151938	0.0207538	0.0161579
0.275	0.0151918	0.0209043	0.0162214
0.276	0.0152066	0.0210643	0.0162677
0.277	0.0152382	0.0212278	0.0162959
0.278	0.0152861	0.0213875	0.0163064
0.279	0.0153494	0.0215363	0.0163006
0.28	0.0154264	0.0216665	0.0162805
0.281	0.0155153	0.0217712	0.0162491
0.282	0.0156138	0.0218443	0.0162099
0.283	0.0157194	0.0218809	0.0161664
0.284	0.01583	0.0218776	0.0161222
0.285	0.0159433	0.0218331	0.0160808
0.286	0.0160577	0.0217478	0.0160448
0.287	0.0161718	0.0216244	0.0160166
0.288	0.016285	0.021467	0.0159975
0.289	0.0163972	0.0212816	0.0159881
0.29	0.0165087	0.0210749	0.0159882
0.291	0.01662	0.0208544	0.0159969
0.292	0.0167322	0.0206278	0.0160123
0.293	0.0168459	0.020402	0.0160322
0.294	0.0169619	0.0201836	0.0160541
0.295	0.0170804	0.0199778	0.0160748
0.296	0.0172014	0.0197884	0.0160918
0.297	0.0173242	0.0196181	0.0161024
0.298	0.0174475	0.0194681	0.0161047
0.299	0.0175695	0.0193384	0.0160972
0.3	0.0176878	0.019228	0.0160793
0.301	0.0177996	0.0191355	0.0160514
0.302	0.0179019	0.0190589	0.0160142
0.303	0.0179915	0.0189961	0.0159692
0.304	0.0180653	0.0189452	0.0159183
0.305	0.0181202	0.0189047	0.0158634
0.306	0.0181537	0.0188733	0.0158063
0.307	0.0181639	0.01885	0.0157488
0.308	0.0181495	0.0188342	0.015692
0.309	0.0181097	0.0188252	0.0156369
0.31	0.0180448	0.0188222	0.0155839
0.311	0.0179557	0.018824	0.0155332
0.312	0.0178438	0.018829	0.0154849
0.313	0.0177114	0.018835	0.0154389
0.314	0.0175609	0.0188392	0.0153949
0.315	0.0173952	0.0188382	0.015353
0.316	0.0172175	0.0188288	0.0153127
0.317	0.0170312	0.0188075	0.0152737
0.318	0.0168399	0.0187713	0.0152353
0.319	0.0166469	0.0187178	0.0151966
0.32	0.0164558	0.0186455	0.0151566
0.321	0.0162703	0.0185542	0.0151139
0.322	0.0160937	0.0184446	0.0150671
0.323	0.015929	0.0183186	0.0150148
0.324	0.0157793	0.0181789	0.0149561
0.325	0.0156469	0.0180288	0.0148905
0.326	0.0155339	0.017872	0.0148178
0.327	0.0154418	0.0177119	0.0147388
0.328	0.0153714	0.0175517	0.0146549
0.329	0.0153232	0.0173937	0.0145679
0.33	0.0152968	0.0172396	0.0144801
0.331	0.0152911	0.0170899	0.0143944
0.332	0.0153044	0.0169444	0.0143135
0.333	0.0153339	0.0168022	0.01424
0.334	0.0153764	0.0166614	0.0141763
0.335	0.0154278	0.0165202	0.014124
0.336	0.0154834	0.0163761	0.0140841
0.337	0.0155384	0.0162273	0.014057
0.338	0.0155875	0.0160722	0.0140421
0.339	0.0156261	0.0159097	0.0140378
0.34	0.0156498	0.0157397	0.0140422
0.341	0.0156553	0.0155631	0.0140527
0.342	0.0156401	0.0153815	0.0140665
0.343	0.0156031	0.0151971	0.0140806
0.344	0.0155443	0.015013	0.0140922
0.345	0.0154648	0.0148324	0.014099
0.346	0.0153666	0.0146585	0.014099
0.347	0.0152523	0.0144943	0.0140911
0.348	0.0151248	0.0143421	0.0140747
0.349	0.0149872	0.0142037	0.0140499
0.35	0.014842	0.01408	0.0140173
0.351	0.0146914	0.013971	0.0139782
0.352	0.0145367	0.0138761	0.0139342
0.353	0.0143788	0.013794	0.0138867
0.354	0.0142176	0.013723	0.0138373
0.355	0.0140527	0.0136612	0.0137869
0.356	0.0138832	0.0136067	0.0137361
0.357	0.0137081	0.0135577	0.0136844
0.358	0.0135266	0.0135126	0.0136308
0.359	0.0133381	0.01347	0.0135734
0.36	0.0131426	0.0134291	0.0135097
0.361	0.0129407	0.0133892	0.0134369
0.362	0.012734	0.0133497	0.0133522
0.363	0.0125246	0.0133105	0.0132533
0.364	0.0123151	0.0132714	0.0131384
0.365	0.012109	0.0132321	0.0130069
0.366	0.0119094	0.0131923	0.0128593
0.367	0.0117199	0.0131517	0.0126973
0.368	0.0115434	0.0131097	0.0125239
0.369	0.0113823	0.0130656	0.0123429
0.37	0.011238	0.0130188	0.0121586
0.371	0.0111111	0.0129684	0.0119756
0.372	0.0110012	0.0129142	0.0117982
0.373	0.0109067	0.0128559	0.0116298
0.374	0.0108257	0.012794	0.0114733
0.375	0.0107552	0.0127294	0.0113302
0.376	0.0106921	0.012664	0.0112011
0.377	0.0106333	0.0125999	0.0110856
0.378	0.0105756	0.0125401	0.0109824
0.379	0.0105163	0.0124879	0.0108897
0.38	0.010453	0.0124466	0.0108052
0.381	0.010384	0.0124195	0.0107269
0.382	0.010308	0.0124093	0.0106529
0.383	0.0102242	0.0124183	0.0105818
0.384	0.0101323	0.0124477	0.010513
0.385	0.0100323	0.0124978	0.0104465
0.386	0.00992433	0.012568	0.0103829
0.387	0.00980879	0.0126566	0.0103237
0.388	0.00968604	0.0127612	0.0102706
0.389	0.00955643	0.0128785	0.0102256
0.39	0.00942032	0.0130051	0.0101904
0.391	0.00927804	0.0131369	0.0101664
0.392	0.00913007	0.0132702	0.0101542
0.393	0.00897702	0.013401	0.0101534
0.394	0.00881981	0.0135262	0.0101627
0.395	0.00865972	0.0136426	0.0101796
0.396	0.00849848	0.0137479	0.0102008
0.397	0.00833824	0.0138404	0.0102225
0.398	0.00818155	0.013919	0.0102406
0.399	0.00803124	0.0139831	0.0102513
0.4	0.00789022	0.0140327	0.0102513
0.401	0.00776131	0.0140682	0.0102386
0.402	0.00764703	0.0140904	0.0102121
0.403	0.00754939	0.0141003	0.0101723
0.404	0.00746974	0.0140993	0.0101213
0.405	0.00740868	0.014089	0.0100623
0.406	0.00736605	0.014071	0.00999942
0.407	0.00734098	0.0140475	0.00993752
0.408	0.00733198	0.0140205	0.0098815
0.409	0.00733712	0.0139921	0.00983589
0.41	0.00735422	0.0139645	0.00980439
0.411	0.00738105	0.0139397	0.00978948
0.412	0.00741549	0.0139194	0.00979226
0.413	0.00745574	0.0139049	0.00981232
0.414	0.00750045	0.0138973	0.00984789
0.415	0.00754879	0.0138971	0.00989604
0.416	0.00760042	0.0139045	0.00995312
0.417	0.00765551	0.0139191	0.0100152
0.418	0.00771457	0.0139403	0.0100785
0.419	0.00777829	0.0139673	0.0101399
0.42	0.00784738	0.0139989	0.0101975
0.421	0.00792237	0.0140338	0.0102502
0.422	0.00800346	0.0140706	0.0102988
0.423	0.00809046	0.0141077	0.010345
0.424	0.00818273	0.0141438	0.0103917
0.425	0.00827923	0.0141774	0.0104423
0.426	0.00837864	0.0142076	0.0105006
0.427	0.00847954	0.0142335	0.0105703
0.428	0.00858057	0.0142552	0.0106544
0.429	0.00868064	0.0142728	0.0107549
0.43	0.00877908	0.0142876	0.0108729
0.431	0.00887578	0.0143012	0.011008
0.432	0.00897118	0.0143159	0.0111589
0.433	0.0090663	0.0143343	0.0113229
0.434	0.0091626	0.0143591	0.0114968
0.435	0.0092619	0.0143931	0.0116767
0.436	0.00936619	0.0144387	0.0118587
0.437	0.00947745	0.0144975	0.0120391
0.438	0.00959749	0.0145706	0.0122147
0.439	0.0097278	0.0146577	0.0123829
0.44	0.00986943	0.014758	0.0125419
0.441	0.0100229	0.0148691	0.0126908
0.442	0.0101881	0.0149883	0.0128289
0.443	0.0103644	0.015112	0.0129565
0.444	0.0105508	0.0152363	0.0130738
0.445	0.0107458	0.0153574	0.0131812
0.446	0.0109475	0.015472	0.013279
0.447	0.0111545	0.0155773	0.0133675
0.448	0.0113649	0.0156713	0.013447
0.449	0.0115774	0.0157531	0.0135175
0.45	0.0117909	0.0158228	0.0135793
0.451	0.0120047	0.0158811	0.0136325
0.452	0.0122184	0.0159298	0.0136778
0.453	0.0124318	0.0159709	0.013716
0.454	0.0126449	0.0160067	0.0137483
0.455	0.0128572	0.0160395	0.0137761
0.456	0.0130684	0.0160711	0.0138012
0.457	0.0132774	0.016103	0.0138256
0.458	0.0134827	0.0161356	0.0138512
0.459	0.0136821	0.0161688	0.01388
0.46	0.0138727	0.0162015	0.0139137
0.461	0.0140511	0.0162318	0.013954
0.462	0.0142134	0.0162573	0.0140019
0.463	0.0143555	0.016275	0.0140582
0.464	0.0144735	0.0162819	0.0141231
0.465	0.0145636	0.0162753	0.0141964
0.466	0.0146229	0.0162527	0.0142771
0.467	0.0146496	0.0162124	0.0143639
0.468	0.0146431	0.0161536	0.0144549
0.469	0.0146956	0.0161607	0.0145005
0.47	0.0147368	0.0161664	0.0145566
0.471	0.0147692	0.0161706	0.0146233
0.472	0.0147956	0.0161738	0.0146999
0.473	0.0148194	0.0161766	0.0147853
0.474	0.014844	0.0161799	0.0148777
0.475	0.0148729	0.016185	0.014975
0.476	0.0149089	0.0161934	0.0150745
0.477	0.0149545	0.0162066	0.0151737
0.478	0.0150113	0.0162266	0.0152696
0.479	0.01508	0.0162551	0.0153593
0.48	0.0151607	0.016294	0.0154402
0.481	0.0152526	0.0163448	0.0155099
0.482	0.0153543	0.0164091	0.0155661
0.483	0.0154641	0.0164879	0.0156073
0.484	0.0155799	0.0165818	0.0156322
0.485	0.0156996	0.0166908	0.0156402
0.486	0.0158214	0.0168144	0.0156312
0.487	0.0159435	0.0169515	0.0156056
0.488	0.0160645	0.0171002	0.0155643
0.489	0.0161834	0.017258	0.015509
0.49	0.0162995	0.0174221	0.0154414
0.491	0.0164121	0.0175888	0.0153639
0.492	0.0165209	0.0177542	0.0152793
0.493	0.0166254	0.0179141	0.0151903
0.494	0.0167251	0.0180642	0.0150999
0.495	0.0168194	0.0182002	0.0150112
0.496	0.016907	0.018318	0.0149268
0.497	0.0169867	0.0184142	0.0148493
0.498	0.0170566	0.0184859	0.0147806
0.499	0.0171147	0.018531	0.0147223
0.5	0.0171586	0.0185487	0.014675

## Sheet: Figure 4
Figure 3. Neuronal sources of orthographic and semantic parafoveal processing
Response: Mean representational similarity difference of within pairs and between pairs
	Sensor-level						Source-level
	Fig 3a: orthography			Fig 3c: semantics			Fig 3b: orthography	Fig 3d: semantics
	magnetometers	magnetometers		magnetometers	magnetometers
	0.0154906	0.0107325		0.015823	0.00842535		0.0017549	0.000516494
	0.0151746	0.0103217		0.0145372	0.007585		-0.00170021	0.00367338
	0.0159822	0.0121574		0.0144886	0.00952878		0.000947361	-0.000898585
	0.0169184	0.0115674		0.0153057	0.0100802		-0.00190783	-0.00101386
	0.0157846	0.0112441		0.0148704	0.0092514		-0.00144363	0.00307143
	0.0162075	0.0113649		0.0154379	0.00709492		-0.00155435	-2.39059e-05
	0.0175182	0.0117076		0.0139993	0.00695036		0.000783332	-8.80056e-05
	0.0160849	0.0122134		0.0141874	0.00967146		0.000935784	0.00134439
	0.0146725	0.00967324		0.0160138	0.00650059		-0.00226749	-0.0011657
	0.0148397	0.0100015		0.015842	0.0062516		-0.0019125	0.00373948
	0.017274	0.00933674		0.0157953	0.00732592		0.00196101	0.0013847
	0.0141583	0.0100002		0.0146525	0.0072162		0.00163848	0.00166804
	0.0176569	0.00991166		0.0155673	0.00555831		0.000114675	0.00162115
	0.0193882	0.009113		0.0122908	0.00732748		-0.00110429	0.00231663
	0.0190152	0.00934452		0.00981716	0.00758831		-4.11687e-05	-0.000321435
	0.0198186	0.0104546		0.0125842	0.00616717		-0.000744025	0.000860579
	0.0134813	0.0103438		0.0166184	0.00759356		-0.00121675	0.00171946
	0.0123478	0.0115167		0.0181123	0.0100469		0.000428022	0.0031585
	0.0144663	0.0102868		0.0155206	0.00995133		-0.00196331	0.00210869
	0.0174564	0.00982194		0.0161851	0.00765656		0.000867526	-0.0012276
	0.0167354	0.00908109		0.014035	0.0102908		0.00153496	0.00358649
	0.0153729	0.00995121		0.0115519	0.0115346		0.00033596	-0.00165182
	0.0161983	0.0100428		0.00992556	0.00886684		-0.00283266	-0.00174602
	0.0185964	0.00976578		0.01119	0.00994365		-0.00118777	-0.00220541
	0.0154734	0.0103192		0.00844539	0.00724544		-0.00175135	0.000938946
	0.0136486	0.00956489		0.00918587	0.00627587		-0.00266836	0.00166735
	0.0127288	0.00850151		0.00820055	0.00576462		-0.000587899	0.00412149
	0.0162125	0.00988199		0.00758963	0.00683579		-1.56701e-05	0.00297891
	0.012171	0.00977787		0.0172666	0.0112355		-3.53978e-05	0.00302917
	0.012171	0.00977787		0.0172666	0.0112355		-0.000348926	-0.00051388
	0.0106388	0.00791804		0.0158663	0.0110729		-0.000323568	0.00121107
	0.00696166	0.005641		0.0120011	0.0110488		0.00282397	0.000187685
	0.00898553	0.00695302		0.0115605	0.0123898		-0.000769426	0.00244198
	0.0117675	0.00887096		0.0139427	0.0123611		0.000491674	0.00452831
	0.0148183	0.00946923		0.013008	0.0117909		0.00231584	0.002118
	0.0131773	0.00949622		0.0142257	0.0130661		0.000464086	0.00118112
	0.0150896	0.00870316		0.0117448	0.011028		-0.000633495	-0.000339518
	0.0140639	0.00958718		0.010416	0.00877563		-0.00041442	0.00412864
	0.0134098	0.00752974		0.010441	0.00806684		-0.00179562	0.00118007
	0.0105879	0.00488215		0.0081459	0.00709597		0.00185725	0.00152262
	0.0119323	0.00386416		0.00696052	0.00439096		0.00304061	-0.000560456
	0.0135327	0.00657954		0.00876675	0.0047978		0.00213662	-0.000137798
	0.0035456	0.00399056		0.0109382	0.00954197		0.000995966	0.000778163
	-0.000267963	0.00254768		0.0108193	0.00748209		0.000161295	0.00103303
	0.00378631	0.00513026		0.00945652	0.00963753		0.000580844	-0.000327132
	0.00917836	0.00700904		0.0107881	0.0108725		0.00162723	0.00130861
	0.00530184	0.00325134		0.00731743	0.00598112		0.00148886	0.000937009
	0.00160957	0.0017544		0.00730726	0.00515907		0.00139773	0.00165543
	0.00259008	0.0022117		0.00630274	0.00454958		-0.000587813	0.00124146
	0.006712	0.00300249		0.00526081	0.00452538		0.00115399	-0.000329133
	-0.00010998	0.00192225		0.0111767	0.00752401		0.00188518	0.00141791
	0.000462712	0.00256795		0.0109225	0.00632671		0.000610431	-0.00133544
	0.00243456	0.00258356		0.0102179	0.00546444		-0.00238628	-0.0017526
	0.00211038	0.00203959		0.00958715	0.00583431		-0.00142329	-0.00214755
	0.0171127	0.0121118		0.0150094	0.00991431		-0.000869502	-0.00165699
	0.0185374	0.0110167		0.0154899	0.00828494		-0.00193933	-0.000619142
	0.0181634	0.0113602		0.0144804	0.00674172		-0.00286535	-0.000793711
	0.0174819	0.0119726		0.014814	0.00957153		-0.00184534	0.00089432
	0.0174198	0.00987138		0.0161648	0.00822456		-0.0014278	0.00165296
	0.0178341	0.0103988		0.0131717	0.00734242		-0.00143443	0.00392311
	0.0183532	0.0107849		0.0139833	0.00530542		-0.000488037	0.00477543
	0.0184482	0.0101188		0.0159131	0.00645767		-0.00113163	0.00383085
	0.0173467	0.0120152		0.0122479	0.0062834		-0.00160086	0.0026924
	0.0184295	0.0116937		0.0146212	0.00644068		-0.000872222	0.00265817
	0.0170763	0.0127884		0.0125022	0.00530219		-0.00130521	0.000104315
	0.0145807	0.0117328		0.00867442	0.00492907		-0.000354306	-0.000191096
	0.0173822	0.011599		0.00950455	0.00744679		-0.0015676	-0.00115601
	0.0169103	0.0106332		0.00824698	0.00757446		-0.00189063	0.000729641
	0.0145073	0.0100283		0.00979514	0.00528613		-0.00140768	0.00200992
	0.0175765	0.0115525		0.0103951	0.00504759		-0.00104166	0.00418178
	0.0178766	0.0117241		0.0136184	0.00274807		-0.000134738	0.00314549
	0.0136751	0.0130134		0.0102825	0.0041306		-0.0017633	0.00356957
	0.0138871	0.0122884		0.00909238	0.00375862		-0.000407874	0.00379191
	0.0165075	0.0129503		0.0127707	0.0053281		0.000649437	0.00438776
	0.0133773	0.0106021		0.0104832	0.0012732		0.000211841	-0.00174154
	0.0119583	0.010391		0.00852753	0.00202924		3.74668e-05	-0.000735076
	0.0118121	0.0108947		0.00841018	0.00245138		0.000826186	0.000371375
	0.0133728	0.0120871		0.00985728	0.000808206		-0.00307044	0.000381885
	0.010915	0.0101762		0.00669005	0.0023929		-0.00218908	0.0021451
	0.011035	0.00980648		0.00640715	0.00218059		-0.00177026	0.000746031
	0.0110821	0.00987857		0.00599797	0.00282717		-0.000802228	0.0045214
	0.0123138	0.0119767		0.00716352	0.00375479		-0.000295333	0.00382926
	0.0115489	0.00716363		0.00736261	0.00331593		-0.00127882	0.0042362
	0.0121644	0.00410078		0.00839819	0.000148263		0.0027673	0.00100269
	0.0112512	0.00731417		0.00816686	0.000490928		0.00295634	0.000853609
	0.0110848	0.00944123		0.00796377	0.00383889		0.00228618	0.00187955
	0.0113933	0.00946697		0.00647561	0.00165222		0.00133581	0.00127019
	0.010929	0.00755105		0.00682695	0.00120316		0.00248898	0.000510316
	0.00938525	0.0098827		0.00474853	0.00262584		0.00210805	-0.000597746
	0.0104653	0.00990719		0.00484362	0.00183351		1.80091e-05	0.000804089
	0.00771581	0.0028604		0.00645772	0.00228633		0.000161286	0.000180785
	0.00448731	0.00383987		0.00686453	0.00378125		0.00157601	0.000663258
	0.00833992	0.00525623		0.00746652	0.0021041		-0.000664544	0.00270884
	0.0111933	0.00619967		0.00782738	0.000697617		-0.00118487	0.00265715
	0.00892495	0.00722992		0.007315	0.00231305		-0.00100819	0.00165989
	0.00636559	0.00658253		0.00926671	0.00294812		-0.00112477	0.00106616
	0.00635772	0.00788393		0.008199	0.00420779		-0.00115425	-0.000266509
	0.00839095	0.00856815		0.00534396	0.0028642		-0.00161898	0.000884044
	0.0033039	0.00296719		0.00893421	0.00518952		-0.00160113	0.000498725
	0.0032344	0.00249131		0.0100658	0.00448208		-0.00118769	0.00100756
	0.00449929	0.00511668		0.00942139	0.00413449		-0.00029868	0.0015328
	0.00433008	0.00373792		0.00926862	0.0041775		-0.000804938	0.00356746
							-0.00236327	0.00299164
							-0.0020618	0.0026991
							-0.00212771	0.00129125
							0.000885878	-0.000924377
							0.00153712	0.00151871
							0.00202737	0.0013846
							0.00206851	0.0039527
							0.000343993	-0.00130829
							0.00080998	-0.00186206
							0.000604953	-0.00121903
							-0.00275038	-0.00120743
							-0.00195357	-0.00198819
							-0.00234271	-0.00217041
							-0.000750935	-0.00190951
							-0.00181835	0.00228371
							-0.00254808	0.00260967
							-0.00245225	0.00121302
							-0.00253724	2.50005e-05
							-0.0010412	0.00323441
							-0.000912075	0.00302961
							-0.00109798	0.00394354
							0.00127684	0.00194657
							0.0011647	0.00232033
							0.000938827	0.00301635
							-0.000556915	0.00423769
							-0.00135446	1.3494e-05
							-0.000527297	0.00138135
							0.00108058	0.000624164
							2.87547e-05	0.00100539
							0.00145643	-0.000266236
							0.000809981	0.000424832
							0.00176026	0.000743455
							-0.00224568	0.0024658
							-0.000690697	0.0019511
							0.000130575	0.001235
							0.000929859	0.00298716
							0.00185429	0.00216353
							0.0018562	0.00313125
							0.000284792	0.00210552
							0.000991887	0.00283163
							0.000851518	0.00384435
							0.000444107	0.0018455
							-0.00123253	-0.000887105
							-0.000565613	-0.00147675
							3.27214e-05	0.000167945
							-0.00219183	0.00335693
							-0.00108884	0.00268267
							4.67282e-05	0.0030003
							0.00036088	0.00147468
							0.00106879	0.00266039
							0.000502636	0.0034924
							0.00172379	0.00190812
							0.00293063	-0.000368699
							0.00272652	-0.000124969
							0.00298031	-0.000161942
							0.00274647	0.0011863
							0.00288932	0.000132404
							0.00232073	0.00024457
							-0.000977812	0.000439891
							0.000531812	0.000656213
							0.00142789	0.000509141
							0.000915744	0.000518714
							0.00138766	0.000292707
							0.00197312	0.00104526
							0.00188506	0.000830268
							0.00182149	0.000896949
							0.00148566	0.00151654
							0.00149172	0.000180117
							0.00136707	0.000410823
							0.00119079	-0.000341152
							-0.00198297	-0.00157239
							-0.0016195	-0.00172675
							-0.00154601	-0.00127169
							-0.00204483	-0.000909099
							-0.00234411	-0.00152361
							-0.00204556	-0.000227166
							-0.00169641	0.000162796
							-0.00156625	0.00324901
							-0.00116069	0.00380582
							-0.00127784	0.00341693
							-0.00166224	0.00295509
							-0.00181014	0.00340321
							-0.00165075	1.75341e-05
							-0.00157286	-0.000744773
							-0.00170903	-0.000349249
							-0.00166183	0.000213829
							-0.0018113	0.000440503
							-0.00152884	0.00399441
							-0.00128528	0.00411575
							-0.00203214	0.0035613
							-0.00120187	0.00369108
							-0.000848477	0.00378337
							0.000811312	-0.00120976
							0.000646931	-0.000853846
							0.00100906	-0.000360155
							-0.00250136	-0.000377942
							-0.0024771	0.00059253
							-0.00207845	-0.000396877
							-0.00149147	0.00460107
							-0.00108168	0.0045979
							-0.00183786	0.00409346
							0.00221974	0.000877412
							0.00285521	0.00148521
							0.00215605	0.0017665
							0.00103112	0.000467188
							0.00168379	3.24347e-05
							0.00147489	-0.000412372
							0.000579818	0.00107906
							0.000719054	0.000684013
							0.00113318	0.00107735
							-0.000386238	0.00217142
							-0.000563707	0.00203626
							-0.000349793	0.00156277
							-5.42656e-05	0.000419153
							-0.000492408	0.000949124
							-0.000683885	0.000237143
							-0.00111833	0.000302415
							-0.000403285	-0.00042667
							-0.00148104	0.000872129
							-0.00151906	0.000927119
							-0.000954079	0.000852276
							0.00121936	0.0013744
							0.000294248	0.00104624
							0.000336842	0.00176142
							-0.000606074	0.00220416
							-7.41651e-05	0.00335769
							-0.00138434	0.00309942
							-0.000937985	0.00284156
							-0.000697807	0.00101528
							-0.00179993	0.00140343
							-0.00170896	0.00101678
							-0.001922	0.00102238
							0.000810844	-0.00110822
							0.00132619	-1.80191e-06
							0.00131996	-0.000190259
							0.00160631	0.00282108
							0.0024336	0.00318533
							0.00153303	0.00381394
							0.000718426	0.00388838
							-0.000450077	-0.000842744
							-6.97732e-06	-0.00102468
							0.000778586	-0.00153161
							0.000603864	-0.00195483
							0.000793345	-0.00166979
							0.000747135	-0.00155387
							-0.00247769	-0.00137913
							-0.00238892	-0.00159266
							-0.00240889	-0.00183075
							-0.000669269	-0.00209498
							-0.00144484	-0.00217212
							-0.000339453	-0.00165755
							-2.15261e-05	-0.00146531
							0.000508456	-0.00140876
							-0.00176343	0.00170343
							-0.00224585	0.00175799
							-0.00235682	0.000945031
							-0.0030861	-0.00132988
							-0.00308742	-0.00041038
							-0.00283143	-0.00113674
							-0.00276633	-0.000979613
							-0.00125891	0.00241532
							-0.001009	0.00291576
							-0.000991573	0.00287325
							-0.00135699	0.00139053
							-0.00101346	0.00267645
							-0.00128949	0.00229637
							-0.0014106	0.0027244
							0.000690235	0.00269003
							0.00135979	0.0025446
							0.00060696	0.00291061
							-0.00075408	0.00479358
							-0.000545267	0.00448061
							-0.000774867	0.0045526
							-0.00093325	0.00437987
							-0.000711303	0.00411439
							-0.0014138	0.000765088
							-0.00173821	-3.20185e-05
							-0.00150441	0.000924734
							-0.000686289	0.0027941
							-0.000870979	0.00183577
							-0.000336366	0.00227197
							0.000344632	0.00186283
							-0.000247031	0.000940556
							0.000226373	0.000535505
							6.66853e-05	0.000637145
							-0.0006477	-0.000797951
							0.000736586	0.000422138
							0.000783979	-6.44303e-05
							0.00168252	0.000563071
							0.0005862	8.27855e-05
							-0.00226109	0.00267251
							-0.00238105	0.00260988
							-0.00222652	0.00236014
							-0.00082401	0.00156663
							-0.0010939	0.00197862
							-0.000511335	0.00137487
							-0.000303345	0.0015124
							0.000958954	0.0038448
							0.00156004	0.00321219
							0.000999088	0.00330962
							-0.000352903	0.00250952
							0.000561861	0.00248123
							-1.72851e-05	0.00208823
							0.000179564	0.00176282
							-0.000122985	0.00186956
							0.00155001	0.00282054
							0.00126454	0.00228708
							0.00154967	0.00369098
							0.000386369	0.00439649
							0.000872366	0.00435532
							0.000610286	0.00434521
							0.000579827	0.00376213
							-0.0016594	-0.00230985
							-0.00134609	-0.00168589
							-0.000946864	-0.00166307
							0.0002726	1.88812e-05
							-8.66845e-05	-0.00024665
							0.000394663	0.000531353
							0.000415753	0.000929051
							0.000604122	0.00153267
							-0.00255867	0.00227646
							-0.00267764	0.0029409
							-0.00298854	0.00254468
							-0.00159131	0.00212529
							-0.0014516	0.00274067
							-0.00170541	0.00184271
							-0.000674642	0.00187629
							-0.00108664	0.00116952
							0.000726275	0.0026278
							0.00122755	0.0022993
							0.000494258	0.00270539
							-0.000223026	0.00405026
							0.000145047	0.00386007
							-2.06e-05	0.00391547
							0.000276457	0.00351578
							-0.00014689	0.00370734
							0.00209616	-0.000341502
							0.00243643	-0.000365359
							0.00302418	-0.000138361
							0.00256173	0.00112292
							0.00282384	0.000215591
							0.00264347	0.000916253
							0.00265398	0.000566685
							0.00192023	0.0016287
							0.00210475	0.00217354
							0.0021983	0.00201645
							0.00268714	0.00177692
							0.00260062	-0.000443719
							0.00274258	7.08737e-05
							0.00301077	-9.47227e-06
							0.00320515	-0.000152475
							0.00309306	-0.000457333
							-0.000878994	-0.000585063
							-0.00101549	2.6229e-05
							-0.000746231	2.46118e-05
							0.00125308	-0.000106818
							0.00022569	0.000224907
							0.00157717	0.000136161
							0.00164885	0.000433907
							0.00241965	0.000131665
							0.000656173	0.00125306
							0.000172264	0.00121438
							0.000578446	0.000997467
							0.00018785	0.000422957
							0.000113756	-0.000389979
							0.000247442	0.0011032
							0.000288382	0.000933758
							0.00173766	0.00104053
							0.00185536	0.00130269
							0.000766746	0.00241602
							-0.000223952	0.00210962
							0.000426975	0.00171676
							6.22962e-05	0.00110882
							0.000954619	-0.000949731
							0.00142149	-0.000177181
							0.00148666	0.000263701
							0.00156231	0.00167642
							0.000249484	-0.00081176
							0.000760333	-0.000811518
							0.000820419	-0.00112527
							-0.00272208	-0.00179244
							-0.00227396	-0.00204732
							-0.00176176	-0.00184926
							-0.000935907	-0.00195178
							-0.00014344	-0.00193007
							-0.00173903	0.000206713
							-0.00213775	-3.22426e-05
							-0.00225687	-0.000745904
							-0.00289527	-0.0014189
							-0.00137201	0.00167523
							-0.00120991	0.0019586
							-0.0013814	0.00135315
							-0.00154376	0.000698979
							-0.000660809	0.00355003
							-0.000180034	0.00329786
							-0.000886919	0.00440734
							-0.00085529	0.0044777
							-0.000669614	0.0041148
							-0.00135416	0.00240692
							-0.00115526	0.00222242
							-0.00138158	0.00290631
							-0.00115555	0.00341272
							-0.000734574	0.00108861
							-0.000338922	0.000822121
							-0.000866685	-0.000248824
							-0.0013076	-0.00107369
							-0.00124967	-0.00088464
							-0.00194193	0.00152629
							-0.00198798	0.00199295
							-0.00185124	0.00128854
							-0.00129544	0.0013622
							-0.00019208	0.00445748
							9.80465e-05	0.00379984
							-0.000711839	0.00414049
							-0.000823615	0.00365016
							-0.00136997	0.00307667
							0.000535282	0.0037309
							0.000855565	0.00437415
							7.63282e-05	0.00412813
							-0.000215577	0.00412208
							-0.000550321	-0.00193144
							-0.000494187	-0.0016152
							7.94679e-06	-0.00134346
							0.000433643	-0.000289685
							0.000429834	0.000841176
							-0.00296786	0.000968812
							-0.00312337	0.00165932
							-0.00286562	0.00121909
							-0.0021321	0.00181938
							-0.00159665	0.00130458
							-0.000403249	0.00384498
							-9.52888e-05	0.00346625
							-0.000397665	0.00404832
							-0.000549183	0.00421969
							-0.000715308	0.00411343
							0.00298533	0.000646279
							0.00331772	0.000576918
							0.00321105	0.00112835
							0.00291379	0.00150712
							0.00209151	0.0017929
							0.00204526	0.00186184
							0.00268969	0.00152287
							0.00220529	0.0011679
							0.00215691	-0.000229077
							0.00272025	-0.00066006
							-0.000346712	0.000186301
							-0.000362224	0.000219345
							2.7304e-05	0.000432312
							0.00102284	0.00014296
							0.00187126	0.000135638
							-0.00120118	0.00282565
							-0.00100378	0.00316981
							-0.0007201	0.00275633
							-0.00125701	0.00199553
							-0.00117643	0.00205242
							-0.000435838	0.00136138
							-0.000981796	0.00154276
							-0.00128846	0.00153832
							-0.0015277	0.000889964
							-0.00195482	-1.95944e-05
							-0.0019808	-0.000505754
							-0.00158307	0.000450386
							-0.00146865	0.00032479
							-0.00136723	0.000820774
							-0.00149275	0.000832207
							-0.00118027	0.00113649
							-0.000271492	0.000900564
							-0.000512046	0.00120342
							-0.00105398	0.00177415
							-0.00104241	0.00204631
							-0.00135444	0.00262287
							-0.00144386	0.00368627
							-0.00215096	0.00326786
							-0.00181029	0.00339502
							-0.00210541	0.00281639
							-0.00224488	0.00220286
							-0.00176809	0.00207823
							-0.00225368	0.0019991
							-0.00204201	0.00159227
							-0.00202043	0.00106274
							-0.00181764	0.000659384
							0.00103529	-0.00096221
							0.00132044	0.000170265
							0.00132003	0.000132809
							0.00182008	0.00144059
							0.00245884	0.00292753
							0.002048	0.00126387
							0.00262841	0.00309997
							0.00212183	0.00393449
							0.000631686	0.00378035
							-0.000492581	0.00371377
							-0.00112275	-0.000956899
							-0.000209393	-0.00146404
							0.000468175	-0.00179513
							0.000273594	-0.00142438
							0.000525917	-0.00174695
							0.000856308	-0.00165143
							0.000842962	-0.00134684
							0.000899605	-0.00137584
							0.00075184	-0.00149508
							-0.00241566	-0.00110171
							-0.00212555	-0.00165344
							-0.00229725	-0.00157899
							-0.00219126	-0.00212448
							-0.00164544	-0.00228007
							-0.00208919	-0.00223843
							-0.00172226	-0.00230803
							-0.00105726	-0.00210885
							-0.000248314	-0.0018362
							0.000497619	-0.00152905
							-0.00211412	0.00270128
							-0.00228436	0.0028746
							-0.00237807	0.00210524
							-0.00253039	0.00199606
							-0.00235058	0.00174641
							-0.00280408	0.000243036
							-0.00240276	0.0008257
							-0.00241528	0.00127149
							-0.00276678	0.000363959
							-0.00287113	-0.000460514
							-0.00106702	0.00345479
							-0.000941843	0.00348958
							-0.000809897	0.0037363
							-0.000975999	0.00260725
							-0.000790293	0.00326099
							-0.000730172	0.00363608
							-0.000725363	0.00359051
							-0.00137402	0.00310941
							-0.00151171	0.00390964
							0.00147613	0.00170492
							0.00171327	0.00192563
							0.00143091	0.00218827
							0.00107972	0.00264568
							0.000552107	0.00288585
							0.000167384	0.00346105
							-0.000125667	0.00378282
							-0.000352056	0.00367729
							-0.000795941	0.00416759
							-0.00116652	0.00445282
							-0.00172382	-0.000288772
							-0.00153103	-0.000682165
							-0.00115637	-0.000424174
							-0.00121333	0.00118596
							-0.00102753	0.000568837
							-0.00010671	0.000105506
							0.000672502	0.000775527
							0.00111479	0.00104677
							0.00172767	0.00101869
							0.000424951	0.000432697
							0.00107968	-2.4877e-05
							0.000554314	0.00036615
							0.000855441	7.56963e-05
							0.00160367	7.10175e-05
							0.00055032	0.000536925
							0.00155135	0.000531474
							0.00230514	0.000644405
							0.00231732	0.000853415
							0.00202663	0.000840608
							-0.00249567	0.00297066
							-0.00224116	0.0029282
							-0.00180228	0.00273861
							-0.00210707	0.00224971
							-0.00154884	0.00244165
							-0.000664661	0.00243324
							-9.09733e-05	0.00162275
							0.000252405	0.000977827
							0.00054763	0.000507359
							0.00104145	0.00211621
							0.00146172	0.00183645
							0.00146784	0.00257135
							0.00180803	0.00280154
							0.00169587	0.00271195
							0.000964312	0.00293643
							0.00129779	0.0027536
							0.00110588	0.00226888
							0.000759003	0.00182537
							0.000564396	0.00112375
							0.00111134	0.00087684
							0.000690674	0.00164272
							0.000600293	0.00198477
							0.00122544	0.00434767
							0.00123745	0.00359433
							0.000920413	0.00265361
							0.000767134	0.00299581
							0.000519767	0.00266081
							0.000524321	0.00164748
							-0.00181689	-0.00127052
							-0.00169459	-0.00162659
							-0.000921022	-0.00149786
							-0.000591252	-0.00112278
							-0.000252749	-0.00109343
							-0.000373466	-0.000892965
							-0.000455357	-0.000452573
							-1.35322e-05	0.000366204
							0.000147275	0.00108774
							-0.00228786	0.00331321
							-0.00174072	0.00383579
							-0.00114636	0.00377608
							-0.00241329	0.00269133
							-0.0012643	0.00338209
							-0.000666109	0.00357014
							-0.000289931	0.00311227
							-8.05625e-06	0.00224945
							0.000788092	0.00228739
							0.00113817	0.00172038
							0.00175278	0.00204657
							0.00172575	0.00217885
							0.00158692	0.00233113
							0.00053031	0.00324823
							0.000822931	0.00323468
							0.00111829	0.00257217
							0.000960982	0.00267067
							0.000712703	0.00271078
							0.00176578	0.00196028
							0.00198858	-0.000384151
							0.00267443	-0.00056388
							0.00308581	-0.000609018
							0.00331917	3.76311e-05
							0.0030162	-0.000273742
							0.00288748	-0.00055522
							0.00284712	-0.00021541
							0.0026477	0.00068134
							0.00246252	0.000945692
							0.00182658	0.00183244
							0.00236516	0.000966065
							0.00256943	0.000448626
							0.00276504	0.000882128
							0.00265613	0.000453065
							0.00280586	8.79747e-05
							0.00269367	-3.72235e-05
							0.00275778	-6.93341e-05
							0.00217305	0.000903681
							-0.00145798	-0.000305426
							-0.00168743	0.000552626
							-0.00147796	0.000897899
							-0.000310798	0.000232952
							-0.000506473	0.000655685
							-0.00100987	0.000927479
							0.000509651	0.00100124
							0.00163978	0.00106394
							0.00160021	0.000426049
							0.00136533	0.000423202
							0.00163016	0.000406982
							0.0019557	0.000815918
							0.00175231	0.00073694
							0.00187393	0.000625998
							0.0019897	0.00102868
							0.00163269	0.000411508
							0.00158384	0.000452827
							0.00150409	0.000260043
							-0.00194519	-0.00139993
							-0.00175085	-0.0015249
							-0.00175214	-0.00118314
							-0.00202634	-0.00106403
							-0.00205369	-0.00133375
							-0.00204924	-0.000698597
							-0.00203037	-0.000678501
							-0.00150728	0.00314048
							-0.00146687	0.00322958
							-0.00134589	0.00316609
							-0.00157654	0.00310679
							-0.00166254	0.00318379
							-0.00166013	-0.000126608
							-0.0016071	-0.000184874
							-0.00155975	-0.000111358
							-0.00158275	7.01485e-05
							-0.00175592	2.81364e-05
							-0.00154977	0.00386663
							-0.0015922	0.00391325
							-0.00179748	0.00370295
							-0.00145083	0.00374414
							-0.00138463	0.00378759
							0.000897897	-0.00106544
							0.000836299	-0.000810352
							0.000996786	-0.000572684
							-0.0023714	-0.000853864
							-0.00238021	-0.000634723
							-0.00226649	-0.000942891
							-0.00177378	0.00421887
							-0.00166288	0.0044131
							-0.00188047	0.00388704
							0.00210174	0.00107349
							0.00226713	0.00127231
							0.00203483	0.00148871
							0.000919292	7.92903e-05
							0.00130721	-0.00014434
							0.00116278	-0.000284695
							0.000689948	0.00118173
							0.000772354	0.00102846
							0.00107929	0.00121811
							-0.000175429	0.00192211
							-0.000277508	0.00191822
							4.56005e-05	0.00176114
							-9.12451e-05	5.82316e-05
							-0.000283695	0.000372277
							-0.000262453	-5.4183e-05
							-0.000497953	-6.11207e-05
							-8.92111e-05	-0.000371276
							-0.001229	0.000809574
							-0.00136102	0.000783151
							-0.000769191	0.000795647
							0.000642873	0.00165477
							0.000726997	0.0015247
							0.000145442	0.00177821
							-0.000119573	0.00207379
							0.000203731	0.00327155
							-0.000475785	0.00309371
							-0.00025022	0.00292966
							-0.000717178	0.000880972
							-0.00123102	0.00104133
							-0.00125485	0.000914124
							-0.00156735	0.000901525
							0.000855304	-0.00114981
							0.00103104	-0.000639868
							0.00103782	-0.000736177
							0.00105735	0.00329438
							0.00154562	0.00355554
							0.000924596	0.00351262
							0.000642592	0.00356755
							-0.000105628	-0.000736464
							8.71672e-05	-0.00075717
							0.000808841	-0.00143374
							0.000784345	-0.00168087
							0.000755911	-0.00146853
							0.00072201	-0.00145927
							-0.00257296	-0.00154019
							-0.0024872	-0.00156545
							-0.00260831	-0.00179515
							-8.7295e-05	-0.00191612
							-0.000548896	-0.00192192
							8.72664e-05	-0.00166694
							0.000145103	-0.00144683
							0.000435318	-0.00152064
							-0.00170448	0.00138441
							-0.00204283	0.00124969
							-0.00199231	0.000885961
							-0.00310064	-0.00163127
							-0.00311395	-0.00137202
							-0.00275813	-0.00138342
							-0.00259027	-0.0012135
							-0.0012281	0.00245295
							-0.00112276	0.00272378
							-0.000985673	0.0025675
							-0.00152169	0.00121193
							-0.00134034	0.00189987
							-0.00153467	0.00158691
							-0.00148238	0.00214177
							0.000192096	0.00275695
							0.000743463	0.00278424
							0.000292721	0.00297307
							-0.000779835	0.00444394
							-0.000739998	0.00475556
							-0.000724368	0.00442587
							-0.000832474	0.00439222
							-0.000557603	0.00412546
							-0.00127675	0.00122703
							-0.00148979	0.000887469
							-0.00134735	0.00138565
							-0.000418717	0.00284968
							-0.00055113	0.00242809
							-0.000146529	0.00261213
							3.07448e-05	0.00253726
							-0.000272452	0.00090881
							-9.50516e-05	0.000674622
							-0.000212474	0.000897838
							-0.000592396	-0.000702937
							0.00010359	-0.000414082
							0.000123043	-0.000381412
							0.000636984	-0.000135641
							0.000162445	-0.000237416
							-0.00210253	0.00236246
							-0.00215673	0.00251556
							-0.00203369	0.00228182
							-0.000534948	0.00140319
							-0.000701946	0.00136667
							-0.000408603	0.0011399
							-0.000346625	0.00112308
							0.000849322	0.00440398
							0.0010184	0.00349084
							0.000736373	0.00374912
							-0.000648624	0.00259207
							-0.000219887	0.00232387
							-0.000321683	0.00226131
							-4.08947e-05	0.00198069
							-0.000356551	0.00224232
							0.00168783	0.00330182
							0.00153561	0.00329635
							0.00150878	0.0037854
							0.000360709	0.00448776
							0.000595471	0.00452404
							0.000669051	0.00459184
							0.000777784	0.00443844
							-0.00141797	-0.00231385
							-0.00134703	-0.00203536
							-0.00113865	-0.00200432
							0.000353176	0.000563924
							0.000328159	0.000303574
							0.000396886	0.000746316
							0.000483349	0.00107454
							0.000589763	0.00150441
							-0.00254691	0.0020375
							-0.00279899	0.00239961
							-0.00285335	0.00201903
							-0.00161217	0.00154577
							-0.00171153	0.00200672
							-0.00174061	0.00148495
							-0.00156427	0.0014374
							-0.00159451	0.00116187
							0.000417934	0.00266608
							0.000634439	0.00264796
							0.000417273	0.00283068
							-0.000297976	0.00413573
							-0.000170556	0.00399018
							-0.00016787	0.00399036
							-7.16246e-05	0.00385571
							-0.000250667	0.00392859
							0.00249192	-6.52757e-05
							0.00265348	-0.000258159
							0.00293107	3.39277e-05
							0.00216287	0.00136351
							0.00255244	0.00101855
							0.00229789	0.00130532
							0.00239699	0.00126486
							0.00186424	0.0015464
							0.00227091	0.00218792
							0.00228863	0.00205513
							0.00251033	0.00195908
							0.00274122	-0.000582691
							0.00269924	-0.000329655
							0.00292235	-0.000272202
							0.00322859	-0.00015629
							0.0030888	-0.000588953
							-0.000804713	-0.000448054
							-0.000902844	-0.000190783
							-0.000780723	-0.000108442
							0.00168636	-0.000234305
							0.00147066	1.54292e-06
							0.00203899	-8.23528e-05
							0.00211188	4.95751e-05
							0.00244919	-6.29535e-06
							0.000824364	0.00109712
							0.000740562	0.00113031
							0.000847544	0.000887306
							0.000623376	1.3559e-05
							0.000437628	0.000345285
							0.000311321	-4.45757e-05
							7.45397e-05	-0.000131284
							0.000349858	-0.000447966
							0.000885391	0.00129329
							0.00106225	0.00123379
							0.00170353	0.00116174
							0.00148849	0.000858395
							0.00196568	0.0010897
							0.00147022	0.00113006
							0.00129812	0.00134249
							0.00119932	0.00198358
							0.000566922	0.00203218
							0.000981202	0.00179268
							0.00163116	0.00141705
							0.000977636	0.00152844
							0.000911076	0.00138136
							0.000105027	0.00104017
							0.00102985	-0.000604573
							0.00130143	-0.000202976
							0.0013248	7.93586e-05
							0.00150366	0.00107868
							0.00147978	0.000817921
							0.00144882	0.0017299
							0.0014509	0.00215749
							0.000469194	-0.000623663
							0.00072102	-0.000545192
							0.00118575	-0.000331089
							0.00101708	-0.000735529
							0.000991242	-0.000748355
							0.00088994	-0.0010584
							-0.00259633	-0.00175959
							-0.00223158	-0.00188317
							-0.00198982	-0.00180644
							-0.00129681	-0.00171315
							-0.00121862	-0.00183013
							-0.00083103	-0.00182331
							-0.000613582	-0.00199429
							-0.000474653	-0.00183837
							-0.00189305	-0.000284438
							-0.00201456	-0.000362638
							-0.00211493	-0.000846097
							-0.00245735	-0.00171953
							-0.00265564	-0.00146973
							-0.00286634	-0.00168454
							-0.00292811	-0.00164597
							-0.00161466	0.00134729
							-0.00141007	0.00158438
							-0.00165365	0.00115006
							-0.00173122	-6.13691e-05
							-0.00158707	0.000523317
							-0.00171701	0.000115706
							-0.00152942	0.000458293
							-0.000954769	0.00387991
							-0.000843957	0.0038667
							-0.00125818	0.00403335
							-0.0012574	0.00368657
							-0.000951854	0.00421427
							-0.00111061	0.00400758
							-0.00100943	0.0042523
							-0.000969964	0.00400473
							-0.00144503	0.00247952
							-0.00141222	0.00261557
							-0.00162235	0.00290877
							-0.00170565	0.00369332
							-0.00166202	0.003567
							-0.00136127	0.00383934
							-0.000920582	0.00357171
							-0.00101368	0.00054519
							-0.000735229	0.000480807
							-0.00106987	-0.000110785
							-0.00165323	-0.00101817
							-0.00149635	-0.00101705
							-0.00153978	-0.00125544
							-0.00129995	-0.00108501
							-0.00141949	-0.00111347
							-0.0019243	0.00110615
							-0.00189258	0.0013902
							-0.00185492	0.000990637
							-0.00164063	0.000303378
							-0.00157808	0.000832435
							-0.00137323	0.00068532
							-0.00105326	0.00115658
							-0.000601783	0.00434632
							-0.000473045	0.00425218
							-0.000868004	0.00422574
							-0.00144411	0.0039165
							-0.00104108	0.00409534
							-0.00122894	0.00371472
							-0.00105532	0.00333686
							-0.00152678	0.00338106
							1.23884e-05	0.00374513
							0.000169108	0.00398332
							-0.000276303	0.00395354
							-0.00101078	0.00388395
							-0.000521669	0.00392189
							-0.000672554	0.00408878
							-0.000304716	0.00431045
							-0.000166911	-0.00190458
							-0.000316403	-0.00168384
							7.478e-05	-0.00154905
							0.000850115	-0.000354535
							0.000499974	-0.000603826
							0.000694316	-2.94257e-05
							0.000559524	0.000261714
							0.00060111	0.000699086
							-0.0030315	0.000631591
							-0.00307598	0.000971019
							-0.00304229	0.000767928
							-0.00224584	0.000481615
							-0.00230557	0.00103231
							-0.00191951	0.00137764
							-0.00182929	0.00166385
							-0.00163342	0.00114975
							-0.000680966	0.00429878
							-0.000388437	0.00399982
							-0.00062608	0.00438976
							-0.00115765	0.00447024
							-0.000722625	0.00442444
							-0.000797947	0.00427676
							-0.000575249	0.00416047
							-0.000940589	0.00418054
							0.00292872	0.000903585
							0.00316898	0.000841399
							0.00309804	0.000991716
							0.00261899	0.00184695
							0.00287385	0.00158904
							0.00265881	0.00172971
							0.00250716	0.00159709
							0.00222611	0.00176521
							0.00156241	0.00150583
							0.00220988	0.00148404
							0.0019793	0.00110975
							0.00189777	-0.000401446
							0.00191672	-8.82162e-05
							0.00220608	-0.000587129
							0.00244483	-0.000666924
							0.00247403	-0.000688771
							-0.000164074	0.000504796
							-0.000275408	0.000404921
							1.59014e-05	0.000657301
							0.00105079	0.000630143
							0.000910051	0.000424517
							0.00123869	0.000361902
							0.00155857	7.73759e-05
							0.00182757	0.000324699
							-0.000854329	0.00280512
							-0.000767312	0.00295835
							-0.000534229	0.00276248
							-0.000872593	0.00163186
							-0.00101541	0.00190875
							-0.00111229	0.0018375
							-0.00123234	0.00207071
							-0.00111586	0.00188808
							0.000148463	0.00113877
							-0.000134619	0.00125457
							-0.00013943	0.00121043
							-0.00084024	0.00104797
							-0.000760692	0.00125654
							-0.00104451	0.00131469
							-0.00112595	0.00163123
							-0.00125067	0.00133944
							-0.00144095	0.00129973
							-0.00138893	0.000968812
							-0.0010482	8.70286e-05
							-0.00148243	0.000179928
							-0.00164356	-7.47623e-05
							-0.00206563	-0.000286508
							-0.00168833	-0.000425499
							-0.00163252	0.000668395
							-0.00147495	0.000585237
							-0.00145003	0.000875233
							-0.00146153	0.000976069
							-0.00140666	0.00102505
							-0.00138756	0.00102363
							-0.00132721	0.000951948
							-0.00121956	0.00114028
							0.000693533	0.000842886
							-1.09185e-05	0.000966084
							0.000251391	0.000683155
							-6.31103e-05	0.00120978
							-0.000177153	0.00113848
							-0.000359208	0.00139848
							-0.000686342	0.00147647
							-0.000652034	0.00161313
							-0.000970622	0.00190936
							-0.000637302	0.00178386
							-0.0008274	0.00250065
							-0.00099871	0.00241214
							-0.00114661	0.00272293
							-0.00139541	0.00282591
							-0.00105708	0.00364152
							-0.00163409	0.00357264
							-0.00137933	0.00348439
							-0.00169529	0.00298665
							-0.00182791	0.00294192
							-0.0020633	0.00276151
							-0.0021947	0.00261457
							-0.0022037	0.00252397
							-0.00043502	0.00159012
							-0.00114465	0.00197122
							-0.0013436	0.00158377
							-0.00220104	0.00135969
							-0.00224579	0.00172702
							-0.00223818	0.0015737
							-0.00221445	0.00176066
							-0.00211669	0.0014664
							-0.00202572	0.00134111
							-0.00208603	0.00123754
							-0.00174076	0.00087996
							-0.0018872	0.000929214
							-0.0017349	0.000794794
							-0.00173068	0.000507688
							0.000949007	-0.00100339
							0.00119064	-0.000414866
							0.00112994	-0.000368959
							0.00166955	0.000648929
							0.00166602	0.000731563
							0.00200975	0.00146803
							0.00212844	0.0021684
							0.00224772	0.00216762
							0.00177524	0.000544326
							0.00167411	0.000388121
							0.00208808	0.00138143
							0.0024911	0.00370215
							0.00253345	0.00310467
							0.00271193	0.00366562
							0.00277497	0.00368189
							0.00219094	0.00392942
							0.00131335	0.00391911
							0.00126718	0.00398958
							-0.000248559	0.00364846
							-2.13992e-05	0.00372458
							-0.000616222	0.00365746
							-0.000885132	0.00368909
							-0.00160345	-0.000671961
							-0.00125867	-0.000605389
							-9.68094e-06	-0.00113749
							-0.000257693	-0.00114522
							8.59483e-05	-0.00138677
							0.000205089	-0.00162485
							0.000406958	-0.00165065
							0.000351948	-0.000960876
							0.000230009	-0.00116093
							0.00038901	-0.00132739
							0.000578112	-0.00203792
							0.000376657	-0.0018216
							0.000504712	-0.00186035
							0.000691057	-0.00176371
							0.000838412	-0.00167159
							0.000952632	-0.0014384
							0.000926921	-0.00155625
							0.000750324	-0.00139147
							0.000807595	-0.00147168
							0.000840253	-0.00137181
							0.000841845	-0.0013892
							-0.00261688	-0.00116256
							-0.00236037	-0.00133859
							-0.00253702	-0.00138084
							-0.00237369	-0.00188078
							-0.00230041	-0.00183103
							-0.002289	-0.00204246
							-0.00196116	-0.00227615
							-0.00216399	-0.00228344
							-0.00176917	-0.00199954
							-0.00213456	-0.00206081
							-0.00177442	-0.00216079
							-0.00114499	-0.00202332
							-0.00154797	-0.00221969
							-0.00122228	-0.00216014
							-0.00135451	-0.00227017
							-0.000940557	-0.00207837
							-0.000568462	-0.00188553
							-0.000516626	-0.0017908
							0.000284644	-0.00137187
							0.000234592	-0.00154448
							0.000481163	-0.00145618
							0.000701127	-0.00148327
							0.00079205	-0.00132914
							-0.00198311	0.00246966
							-0.00224211	0.00222858
							-0.00210502	0.00219987
							-0.00243968	0.00145315
							-0.00241342	0.0018583
							-0.00248227	0.00152761
							-0.00249111	0.00178721
							-0.00251785	0.0013896
							-0.00256209	-0.000409847
							-0.00262395	0.000148009
							-0.00287839	-9.68109e-05
							-0.00285338	-0.000309802
							-0.0027734	0.000167727
							-0.00242062	0.000480099
							-0.00221634	0.00121167
							-0.00242169	0.000660677
							-0.00264674	0.00074138
							-0.00262658	0.000217981
							-0.00280123	-0.00106566
							-0.00285424	-0.000789281
							-0.00281552	-0.000897365
							-0.00267271	-0.000684294
							-0.00101903	0.00296971
							-0.00106943	0.00328523
							-0.00101956	0.00303531
							-0.00101562	0.00303066
							-0.000961675	0.00313472
							-0.000975253	0.00329552
							-0.000930952	0.00350066
							-0.000954611	0.00345682
							-0.00124747	0.00183424
							-0.00109003	0.00210217
							-0.00126082	0.00209335
							-0.000786926	0.00291184
							-0.000811414	0.00301317
							-0.000688323	0.00318346
							-0.000739127	0.00339149
							-0.000645223	0.00336043
							-0.00063642	0.00359522
							-0.000783612	0.00329748
							-0.00169461	0.00253429
							-0.00140893	0.00295546
							-0.0017393	0.00277971
							-0.0017573	0.00300396
							0.00140364	0.00175653
							0.0015295	0.00194944
							0.00144599	0.00207075
							0.00128335	0.00273268
							0.00134859	0.00267085
							0.0011637	0.0028313
							0.000847483	0.00274452
							0.000883025	0.003017
							-0.000307837	0.00400582
							0.000185468	0.00346494
							-0.000175252	0.00402476
							-0.000578606	0.00431277
							-0.000409065	0.00395802
							-0.000428981	0.00392187
							-0.000201393	0.0037771
							-0.000602588	0.00389988
							-0.000681403	0.00400791
							-0.00065963	0.0041664
							-0.00110715	0.00430589
							-0.0010446	0.00436143
							-0.00126066	0.00432724
							-0.00134375	0.00435947
							-0.00127477	0.00386895
							-0.00162629	0.000420814
							-0.00167941	3.18854e-05
							-0.00173308	0.000130497
							-0.00160659	-8.1408e-05
							-0.00168591	-0.000364994
							-0.0014818	-0.000302677
							-0.00134861	-0.000571595
							-0.0013069	-0.000160763
							-0.0011252	0.0023682
							-0.00123912	0.00172046
							-0.00102798	0.00209234
							-0.000809754	0.00152226
							-0.00100206	0.0011495
							-0.00086227	0.000956163
							-0.000715295	0.000472384
							-0.000301304	0.000749822
							0.000326753	0.000520695
							0.000155066	0.00108948
							0.000867645	0.00189929
							0.00088307	0.00131855
							0.00119824	0.00142072
							0.00125053	0.00131489
							0.000221922	0.000700403
							0.000452671	0.000450403
							0.000277894	0.000653365
							0.000476851	0.000423352
							0.000520933	0.000318383
							0.000803223	0.00031058
							0.00116164	-1.83554e-05
							0.00112566	0.000249556
							-0.00030952	0.000330872
							-3.03768e-05	0.000687562
							0.000160954	0.000346188
							0.00131766	0.000666501
							0.00125549	0.000639224
							0.00180873	0.000820205
							0.0020088	0.000680903
							0.00205038	0.000830702
							0.00237108	0.000846677
							0.00205949	0.000785535
							0.00141352	0.00048763
							0.00183326	0.000714238
							0.00175695	0.000722219
							0.001994	0.000829854
							0.00146385	0.000813133
							-0.00230688	0.00311372
							-0.00238691	0.00309416
							-0.00248255	0.00293272
							-0.00239387	0.00239249
							-0.00247578	0.00257143
							-0.00229868	0.00272062
							-0.00204274	0.00287089
							-0.00209654	0.00263172
							-0.0019358	0.00197923
							-0.00214375	0.00220717
							-0.00176518	0.00215689
							-0.00091564	0.0019588
							-0.00125916	0.00215829
							-0.000994567	0.00217994
							-0.00115631	0.00235361
							-0.000701953	0.0021308
							-0.000353532	0.00213726
							-0.00048291	0.00192763
							-0.000128189	0.00125244
							-7.04613e-05	0.00135828
							0.000103965	0.000956049
							0.000302307	0.000650053
							0.00105319	0.00248101
							0.00130669	0.0022667
							0.00140121	0.00276866
							0.00180552	0.00323138
							0.001626	0.00295041
							0.00190044	0.00301272
							0.00182537	0.00282045
							0.00179068	0.00295912
							2.95358e-05	0.00334119
							0.000519815	0.00319756
							0.000485702	0.00300791
							0.000374918	0.00235046
							0.000961773	0.00269915
							0.000640188	0.00249933
							0.000944496	0.00255604
							0.00070292	0.00214036
							0.000925154	0.00192327
							0.000594355	0.00193624
							0.000108669	0.00149257
							0.000316085	0.00138811
							0.000291016	0.00107883
							0.0005474	0.000864196
							0.000378243	0.000846419
							0.0014853	0.000863263
							0.00133035	0.00056924
							0.00131789	0.00115452
							0.00117606	0.00261499
							0.000992759	0.00188348
							0.000811709	0.00222098
							0.000575155	0.00177106
							0.000718431	0.00243013
							0.000737049	0.00442411
							0.00113663	0.00452284
							0.000992536	0.00444808
							0.000861443	0.0041865
							0.00117719	0.00417837
							0.00109496	0.00381012
							0.000989319	0.0030711
							0.00102428	0.0034272
							0.000974614	0.0029234
							0.000844206	0.0034189
							0.000620906	0.0032503
							0.000541818	0.0032603
							0.000628426	0.00269952
							0.000699555	0.00222407
							-0.00209318	-0.00185008
							-0.00210957	-0.00168584
							-0.00193018	-0.00174319
							-0.00086113	-0.00159902
							-0.00104095	-0.00158327
							-0.000684248	-0.00149579
							-0.000693075	-0.00136321
							-0.000494677	-0.0013405
							-0.000200735	-0.00124899
							-0.000363875	-0.00136333
							-0.000145672	-0.000970601
							-5.72366e-05	-6.20148e-05
							-0.000258232	-0.0005496
							-0.000226536	-0.000441906
							-0.000392279	-0.000672124
							-0.000289482	-0.000204928
							-0.000339132	-3.89753e-05
							-2.87824e-05	0.000311807
							0.000466034	0.00132796
							0.000260662	0.00103235
							0.000247884	0.00137328
							0.000379192	0.001417
							0.000428072	0.00186623
							-0.00240765	0.00264483
							-0.00234706	0.00314216
							-0.00253227	0.0028744
							-0.00248983	0.00322605
							-0.00226154	0.00344125
							-0.0019429	0.00363483
							-0.00150223	0.00391995
							-0.00165715	0.00370048
							-0.00280032	0.00180633
							-0.00279605	0.00229363
							-0.00236198	0.00236921
							-0.00150361	0.00264217
							-0.00133874	0.00308138
							-0.00114449	0.00299178
							-0.000914449	0.00341002
							-0.000804861	0.00320537
							-0.00047743	0.00332088
							-0.00059146	0.00284367
							-0.000209741	0.00156441
							-0.000173811	0.00205907
							0.000185516	0.00176257
							0.000579094	0.00188944
							0.000748072	0.00159625
							0.00158174	0.00214695
							0.00177846	0.00200284
							0.00158519	0.00214999
							0.00123129	0.00239542
							0.00146731	0.0022456
							0.00138176	0.00242548
							0.0016903	0.00228595
							0.00132824	0.00255516
							-0.00018202	0.00365199
							0.000217703	0.00316724
							6.72167e-05	0.00350766
							0.000285986	0.00370413
							0.000530448	0.0036345
							0.000669579	0.00347207
							0.000922875	0.00290636
							0.000831175	0.00314674
							0.00106794	0.00280609
							0.00076313	0.00308724
							9.36936e-05	0.00328773
							0.000442565	0.00319781
							0.000396372	0.00293958
							0.000629007	0.0025688
							0.000423645	0.00261737
							0.00122656	-0.000113668
							0.00154862	-0.000288884
							0.00179228	-0.000278998
							0.00267431	-0.000448008
							0.00252653	-0.000474271
							0.00275445	-0.000531924
							0.0029911	-0.000553655
							0.0030357	-0.000462895
							0.00325665	0.000843384
							0.00334332	0.000289252
							0.00315458	0.00040117
							0.00274111	-2.0272e-05
							0.0030055	-0.000240234
							0.00281057	-0.00036201
							0.00287969	-0.000445636
							0.00273368	-0.000397075
							0.00277729	-0.00039399
							0.00276871	-0.000173545
							0.00234044	0.00116326
							0.00269236	0.0006051
							0.00231947	0.00129991
							0.00232499	0.00138321
							0.00170655	0.00202969
							0.00169448	0.00213053
							0.00169349	0.00187278
							0.00183747	0.00208526
							0.00253251	0.00158226
							0.00230948	0.00161802
							0.00267214	0.00116892
							0.00257712	0.000693542
							0.00274445	0.000831938
							0.00258962	0.00125559
							0.00269167	0.00129029
							0.00262332	0.00072598
							0.00278207	8.77706e-05
							0.00268567	0.000290386
							0.00281993	0.000223837
							0.00288457	0.000313543
							0.00296017	0.000204559
							0.00285978	1.2194e-05
							0.0029335	8.17818e-05
							0.00321808	-0.000258397
							0.00309846	-0.000145273
							0.00293242	-6.49252e-05
							0.00261629	0.000368808
							0.00277559	0.000299702
							-0.00158454	-0.00113931
							-0.00148616	-0.000791129
							-0.00132517	-0.000530134
							-0.00115335	0.000265503
							-0.00140246	0.000304687
							-0.0014678	0.000571264
							-0.00152042	0.000810674
							-0.00121342	0.000741661
							-0.000115327	0.000194947
							-0.000331078	0.000166833
							-3.90282e-05	0.00022982
							0.000381835	0.000497317
							-0.000176779	0.000342146
							-0.000155927	0.000664887
							-0.000809642	0.000791869
							-0.000188813	0.000751192
							-0.000230471	0.000867942
							0.000525723	0.000785818
							0.00216076	0.000314157
							0.00168401	0.000734654
							0.00210714	0.000674924
							0.00198232	0.00110514
							0.00233057	0.000473911
							0.00118644	0.000653773
							0.000880891	0.00063528
							0.00110571	0.000520174
							0.00106347	0.000331295
							0.000890042	-0.000109485
							0.00189033	0.00120006
							0.00204221	0.00110488
							0.00188819	0.000825216
							0.00161244	0.000734798
							0.00159697	0.00131441
							0.00144482	0.00162087
							0.00174059	0.00139939
							0.00188774	0.00140914
							0.00128175	-3.24451e-05
							0.00129149	0.000171668
							0.00137823	0.000308328
							0.00157556	0.000640219
							0.000946364	-0.000426967
							0.00125642	2.88688e-05
							0.00130258	4.0725e-05
							-0.00211909	-0.00170572
							-0.00192321	-0.00173913
							-0.00184171	-0.00163153
							-0.00153631	-0.00154476
							-0.00129424	-0.00148992
							-0.0019325	-0.000730708
							-0.00211883	-0.00114086
							-0.00208611	-0.00124441
							-0.00222142	-0.00159799
							-0.00189685	0.000372611
							-0.00179938	0.000490892
							-0.00186471	-8.87131e-05
							-0.00188159	-0.00039195
							-0.00161806	0.00351585
							-0.00138058	0.0037212
							-0.00147401	0.00340834
							-0.00137731	0.00343297
							-0.00115655	0.00367233
							-0.00172488	0.00285819
							-0.00177192	0.00308052
							-0.00178107	0.00313477
							-0.00171395	0.00337505
							-0.00157229	-1.96358e-05
							-0.00143634	-0.000394396
							-0.00160866	-0.00037439
							-0.00163238	-0.00055219
							-0.00167576	-0.000779743
							-0.00178697	0.000452695
							-0.00185553	0.000553196
							-0.00185346	0.000269722
							-0.00176511	0.0001553
							-0.00128098	0.00413603
							-0.00120804	0.00421164
							-0.00144059	0.00409257
							-0.0016549	0.00384572
							-0.00210089	0.00356729
							-0.000805199	0.00379624
							-0.000691605	0.00383119
							-0.00111235	0.00372086
							-0.0012655	0.00383521
							0.000549468	-0.00147511
							0.000465874	-0.00130139
							0.000744535	-0.000982144
							0.000888779	-0.00064632
							0.000947345	-5.79123e-05
							-0.00292055	8.70921e-05
							-0.00278478	0.000419496
							-0.00241118	-4.32811e-05
							-0.00232521	0.000197362
							-0.00190339	-2.85109e-05
							-0.00121766	0.00461645
							-0.000922851	0.0046669
							-0.00139129	0.00457674
							-0.00152703	0.00440587
							-0.00169395	0.0041846
							0.00249736	0.000957571
							0.00286584	0.0011481
							0.00251592	0.00118646
							0.00248813	0.00160147
							0.0022178	0.00189769
							0.00119096	0.000815296
							0.00168033	0.000578092
							0.00143376	0.000245169
							0.00162564	-0.000244577
							0.00180158	-0.000508866
							0.000346726	0.000959779
							0.000333073	0.000754695
							0.000594835	0.000955689
							0.000927414	0.000906677
							0.00120409	0.000911521
							-0.000483327	0.00248791
							-0.00041725	0.00245138
							-0.000425547	0.00216326
							-0.000439345	0.00182639
							-0.000664006	0.00150698
							9.76277e-05	0.000787499
							-3.46264e-05	0.000963222
							-0.000186147	0.000710062
							-0.00062641	0.000591057
							-0.000925012	0.000639603
							-0.00112978	0.00066932
							-0.000808713	0.000253331
							-0.000735528	-0.000107805
							-0.000682041	-0.000279356
							-0.00158518	0.000829932
							-0.00148763	0.000871332
							-0.00153238	0.00081061
							-0.00147018	0.000810234
							-0.00116619	0.000927463
							0.00143038	0.00118866
							0.000857855	0.000898495
							0.00108011	0.00129721
							0.000573425	0.00144526
							0.000147798	0.00162918
							-0.000264223	0.00189778
							-0.000149715	0.00195047
							-0.000412216	0.00233183
							-0.000535135	0.00350097
							-0.0010946	0.00331427
							-0.000877316	0.0032588
							-0.00120917	0.00301492
							-0.00155626	0.00272596
							-0.000712038	0.00105984
							-0.00138751	0.00136278
							-0.00126214	0.00116775
							-0.00176739	0.00121196
							-0.00203361	0.00116392
							-0.00201234	0.00108535
							-0.0018713	0.00104355
							-0.00174457	0.000895249
							0.000850723	-0.00095102
							0.00110737	-0.000425335
							0.00106337	-0.000521483
							0.00135543	-6.22989e-05
							0.00170959	0.000484478
							0.00178651	0.00217485
							0.00202918	0.00221649
							0.00204619	0.00303043
							0.00218476	0.00367575
							0.00185002	0.00395993
							0.00136266	0.00396516
							0.00113737	0.00381466
							0.000318045	0.00367574
							-0.000777074	-0.000518557
							-0.000391822	-0.000621423
							-0.000122852	-0.000955771
							0.000212941	-0.00122538
							0.000714623	-0.00167965
							0.000591119	-0.00172945
							0.000718931	-0.00196771
							0.000724737	-0.00206085
							0.000885408	-0.00190165
							0.000934103	-0.00169007
							0.000749331	-0.00165132
							0.00072867	-0.00141139
							-0.00262513	-0.0013125
							-0.00257766	-0.00141457
							-0.00246555	-0.00149905
							-0.00239646	-0.00171834
							-0.00232876	-0.00203267
							-0.00118919	-0.00216549
							-0.00150194	-0.0022661
							-0.00112268	-0.00213271
							-0.00091435	-0.00194169
							-0.000644803	-0.00176162
							-0.000256163	-0.00158131
							-0.000167594	-0.00148917
							0.000141367	-0.00133543
							0.000443505	-0.00132516
							-0.00176951	0.00213782
							-0.00204315	0.00195073
							-0.00203266	0.00167343
							-0.00228734	0.0014112
							-0.00253986	0.00109764
							-0.00300319	-0.000981498
							-0.00307514	-0.000526787
							-0.00313835	-0.000936632
							-0.00296938	-0.000866078
							-0.00267492	-0.000581846
							-0.00272561	-0.000625358
							-0.00265509	-0.000958772
							-0.00267322	-0.00116804
							-0.00124527	0.00243088
							-0.00108849	0.00273383
							-0.00115478	0.00264899
							-0.0010985	0.0029134
							-0.00103045	0.00304052
							-0.00133456	0.00151704
							-0.00118885	0.00217753
							-0.00122521	0.00199791
							-0.0010398	0.00251655
							-0.00108426	0.0027166
							-0.00109831	0.00286004
							-0.00133463	0.00257879
							-0.00161472	0.00238508
							0.00110821	0.00247278
							0.00138971	0.002336
							0.00118295	0.00260166
							0.00108446	0.00268667
							0.000902533	0.00293433
							-0.000624796	0.00491571
							-0.000490196	0.00463883
							-0.000616716	0.00483682
							-0.000610836	0.00460957
							-0.000626789	0.0043928
							-0.000721183	0.00428558
							-0.000840957	0.00441115
							-0.000938756	0.00434053
							-0.000869059	0.00405035
							-0.00153135	0.000518918
							-0.00164765	0.00020721
							-0.00157179	0.000444853
							-0.0016693	0.000341026
							-0.00150742	0.000242673
							-0.000725792	0.00281462
							-0.000754568	0.00239648
							-0.000770193	0.00229499
							-0.000672686	0.00199998
							-0.000500648	0.0019213
							-0.00017536	0.00170523
							-0.000123771	0.00221208
							0.000486067	0.00234634
							-0.000183377	0.000955189
							3.48972e-05	0.000771623
							-7.51727e-05	0.000701199
							0.00017326	0.000552279
							0.000480737	0.000483936
							-0.000512936	-0.000690709
							0.000166337	1.50105e-05
							0.000227631	-0.000112974
							0.000847911	0.000181215
							0.0013807	0.000472372
							0.00170622	0.000687371
							0.00118873	0.000194016
							0.00104	7.9565e-05
							0.000858662	0.00031913
							-0.00236116	0.00284309
							-0.0024062	0.00277149
							-0.00230566	0.0026044
							-0.00230013	0.00243674
							-0.00231676	0.00236632
							-0.00110414	0.00188515
							-0.00128294	0.00212605
							-0.000939005	0.00170897
							-0.00082073	0.00162515
							-0.000549151	0.00175595
							-0.000481461	0.00181329
							-0.000417699	0.00154951
							-0.00029699	0.00127592
							0.000823527	0.00344302
							0.00132852	0.00305481
							0.00119398	0.00322188
							0.00132513	0.00334731
							0.00159373	0.00327961
							-0.000212055	0.00268754
							0.000410858	0.00269541
							0.000178559	0.00243366
							9.81515e-05	0.00218492
							0.000183274	0.00216971
							0.000310541	0.0019935
							0.000116414	0.00201981
							4.45534e-05	0.00172991
							2.27996e-05	0.00161339
							0.00150753	0.00222326
							0.00132742	0.00193083
							0.00132008	0.00263254
							0.0013723	0.00301033
							0.00135407	0.00331512
							0.00057737	0.00428237
							0.000838563	0.0043977
							0.000702301	0.00436135
							0.000690368	0.00436305
							0.000673562	0.00422925
							0.000681515	0.00394399
							0.000597875	0.00415773
							0.00076211	0.00397488
							-0.00187459	-0.00213334
							-0.00178351	-0.00186685
							-0.00156844	-0.00194407
							-0.00114886	-0.00171516
							-0.000607602	-0.0014621
							0.000205099	-0.000266641
							-3.312e-05	-0.000466585
							0.000150618	-0.000105373
							0.000189429	8.09907e-05
							0.000282557	0.000349474
							0.000256328	0.000496739
							0.000379661	0.000850506
							0.000458591	0.00121802
							0.000580952	0.00176932
							-0.00261586	0.00243421
							-0.00265209	0.00276482
							-0.00271916	0.00260653
							-0.0028955	0.00280889
							-0.00268791	0.0029627
							-0.00179768	0.002184
							-0.00171078	0.0024615
							-0.00155203	0.00247883
							-0.00168755	0.00231149
							-0.00140902	0.00219763
							-0.000931953	0.00223261
							-0.00122467	0.00186675
							-0.000884055	0.00146817
							-0.000354013	0.00130192
							0.000864033	0.0024346
							0.00117408	0.00219776
							0.000857815	0.00250212
							0.000893152	0.00249134
							0.000791496	0.0025891
							-0.000270173	0.00390201
							-0.000122873	0.00378794
							-0.000108984	0.00392112
							1.78904e-05	0.00389286
							0.000241554	0.00367452
							0.000418006	0.00341617
							0.000177155	0.0037298
							0.000101696	0.0037241
							-4.55188e-05	0.00345167
							0.00167682	-0.000409606
							0.00199513	-0.000368656
							0.00237424	-0.000420889
							0.00279954	-0.000314333
							0.00304446	-0.000329458
							0.00279057	0.000895355
							0.00286174	0.000494872
							0.00265701	0.000608619
							0.00265223	0.000459367
							0.00268302	0.000256667
							0.00274052	0.000149982
							0.00266251	0.000699854
							0.00238328	0.00120809
							0.00178086	0.00185546
							0.00198149	0.00218206
							0.0020284	0.00211475
							0.00214713	0.00207909
							0.00249357	0.00186066
							0.00282185	0.00149497
							0.00239608	-4.24268e-05
							0.00254556	0.000270189
							0.00262117	-0.000164782
							0.00282988	-6.84134e-05
							0.00298158	0.000130276
							0.00300057	5.84925e-05
							0.00323603	2.85748e-05
							0.00333017	-0.0002137
							0.00316444	-0.000277468
							-0.00104556	-0.000777289
							-0.00109872	-0.000321981
							-0.000914048	-0.000189283
							-0.000871093	1.64584e-05
							-0.000773608	0.000154078
							0.000520636	5.82028e-05
							0.000252029	0.000180529
							0.000636796	8.99637e-05
							0.000721065	0.000246218
							0.000950145	0.00045411
							0.00102288	0.000641395
							0.00157767	0.000197872
							0.00209776	0.00012952
							0.00230647	0.000172006
							0.000434378	0.00142193
							0.000341653	0.00150064
							0.00052159	0.00128824
							0.000339004	0.00111466
							0.000283044	0.00106846
							0.000808593	0.000758918
							0.000422977	0.000765584
							0.000200993	0.000727178
							4.98664e-05	0.000312083
							-7.52491e-05	-4.72503e-06
							-7.49842e-05	-0.000348167
							-0.000193598	0.000923015
							-5.22875e-05	0.000901883
							0.000496782	0.00105352
							0.00100422	0.00104907
							0.00170523	0.000954993
							0.00212051	0.00107641
							0.00207538	0.00121998
							0.00181981	0.00127622
							0.00149641	0.00131099
							0.000945666	0.00145221
							0.000523566	0.00284823
							7.24756e-05	0.00259572
							0.000251583	0.00233105
							7.66592e-06	0.00179052
							-0.000143058	0.00142278
							0.000923622	0.00164858
							0.000238703	0.00142223
							-0.000251972	0.00106536
							-0.000271814	0.000946158
							-0.000254049	0.00089967
							0.000896885	-0.00117331
							0.00109011	-0.000747469
							0.00111639	-0.000569294
							0.00152142	7.62583e-05
							0.00168318	0.000603502
							0.00143384	0.000371108
							0.00157483	0.000631151
							0.00171537	0.00160715
							0.00162567	0.00229317
							0.00121902	0.00268706
							7.92422e-06	-0.000636102
							0.000197467	-0.000591477
							0.000387049	-0.000804376
							0.000725206	-0.0010021
							0.00101855	-0.000625043
							0.000919065	-0.000968008
							0.00080325	-0.0013165
							0.000728932	-0.00141384
							0.000862574	-0.00128861
							-0.00295616	-0.00183892
							-0.00268944	-0.00199057
							-0.00246995	-0.00192127
							-0.00202873	-0.00192599
							-0.00141635	-0.0018545
							-0.00161116	-0.00181891
							-0.00128169	-0.00189742
							-0.00110108	-0.00198138
							-0.000853716	-0.00201488
							-0.000287508	-0.00204871
							0.000151219	-0.0018705
							-0.00169347	0.000604401
							-0.00196079	0.000455688
							-0.00189896	9.30336e-05
							-0.00220439	-0.000417426
							-0.00260056	-0.000803164
							-0.00245027	-0.00125412
							-0.00278133	-0.00118679
							-0.00297521	-0.00117558
							-0.00306287	-0.00136072
							-0.00308547	-0.00166568
							-0.00125391	0.00197849
							-0.00110971	0.00218146
							-0.00129243	0.00186294
							-0.001283	0.00173588
							-0.00144547	0.00143484
							-0.00155628	0.000761147
							-0.00155544	0.00106738
							-0.00149563	0.0011966
							-0.0014608	0.000984974
							-0.00145696	0.000881328
							-0.000331563	0.00316526
							2.86381e-05	0.00316438
							-0.000407442	0.00338732
							-0.000553473	0.00390944
							-0.000585503	0.00467504
							-0.00113386	0.004086
							-0.000867576	0.00451186
							-0.0006672	0.0047928
							-0.000781343	0.0046782
							-0.00085301	0.00436921
							-0.000573349	0.00410027
							-0.00125399	0.00222325
							-0.00131265	0.00199647
							-0.00125866	0.00246749
							-0.00115198	0.00265718
							-0.00107201	0.00278757
							-0.00169739	0.00327137
							-0.00135621	0.0031723
							-0.000884333	0.00292265
							-0.000755072	0.00319127
							-0.000595911	0.00324155
							-0.000467483	0.00126916
							-0.000281577	0.00108761
							-0.000525151	0.00100988
							-0.000554807	0.0004533
							-0.00066317	-0.000128791
							-0.00133107	-0.000717392
							-0.0011799	-0.000793304
							-0.000890163	-0.000757921
							-0.00110608	-0.00101136
							-0.00105505	-0.000918383
							-0.000922767	-0.000710136
							-0.0019175	0.00186228
							-0.00199319	0.00205717
							-0.0019338	0.00175931
							-0.00193463	0.0016032
							-0.00170533	0.00173662
							-0.00182248	0.000830344
							-0.00153395	0.00141375
							-0.00130292	0.0017614
							-0.00109487	0.00153172
							-0.000798532	0.00136243
							0.00014016	0.00453567
							0.000445969	0.00420008
							-2.97344e-05	0.00430204
							-0.00030281	0.0039665
							-0.000399054	0.00364922
							-0.00102858	0.00412971
							-0.000695133	0.00396899
							-0.000507714	0.00331334
							-0.000552639	0.00299851
							-0.000822896	0.00289351
							-0.00116047	0.0027123
							0.00113808	0.00378638
							0.00115324	0.00407991
							0.000583833	0.00402671
							0.000419228	0.00422444
							0.000376506	0.00431033
							-0.000456277	0.0039792
							-9.6506e-05	0.00412178
							0.000269902	0.00422573
							0.000139725	0.00431427
							5.57611e-07	0.00444011
							-0.000838326	-0.00204367
							-0.000868547	-0.001894
							-0.000613988	-0.00183315
							-0.000248395	-0.00152458
							-3.02941e-05	-0.00105235
							0.000313743	-0.00111851
							0.000195463	-0.000849633
							0.000202711	-0.000530384
							0.000397136	-5.07034e-05
							0.000400499	0.000368157
							0.000371632	0.000975483
							-0.00282811	0.00129814
							-0.00304656	0.00159968
							-0.0031646	0.00122819
							-0.00308392	0.00139617
							-0.00268685	0.00158237
							-0.00255249	0.000843375
							-0.00247895	0.00139807
							-0.00219976	0.00189499
							-0.0018114	0.00202324
							-0.00167961	0.00174267
							-0.00161927	0.00124612
							-0.000263731	0.00335754
							-6.47598e-05	0.00321794
							-0.00027148	0.00362809
							-0.000346118	0.0037805
							-0.000378036	0.00388874
							-0.000674531	0.00447391
							-0.00045679	0.00409431
							-0.000368631	0.00398118
							-0.000291632	0.00410992
							-0.000345583	0.00420805
							-0.000510342	0.00421299
							0.00303121	0.000441922
							0.0032069	0.000316032
							0.00328444	0.000603666
							0.00333531	0.000923317
							0.00312892	0.00115038
							0.00308357	0.00129157
							0.00304565	0.00139368
							0.00296046	0.00126129
							0.00273079	0.0013007
							0.00226383	0.0014935
							0.00193051	0.00167381
							0.00228158	0.00196974
							0.00259925	0.00175953
							0.00261188	0.00168497
							0.00247023	0.00144996
							0.0023666	0.000932184
[truncated: 18,489 more rows]

## Sheet: Supplementary Figure 1
Supplementary Figure 1 | Controlled representational similarity analysis for first fixations on pre-target words.
Sema_within: Pearson R-values for orthographic within-pairs excluding trials where the eyes moved to the target word within 247 ms
Between: Pearson R-values for between pairs excluding trials where the eyes moved to the target word within 247 ms
time	sema_within	between
-0.2	0.0239603	0.0141993
-0.199	0.023948	0.0138441
-0.198	0.0239104	0.013476
-0.197	0.0238529	0.0130988
-0.196	0.0237817	0.0127166
-0.195	0.0237032	0.0123341
-0.194	0.0236238	0.0119562
-0.193	0.0235493	0.0115881
-0.192	0.023485	0.011235
-0.191	0.0234348	0.0109015
-0.19	0.0234017	0.0105919
-0.189	0.023387	0.0103092
-0.188	0.0233908	0.0100556
-0.187	0.0234118	0.00983157
-0.186	0.0234474	0.00963648
-0.185	0.0234944	0.00946811
-0.184	0.0235486	0.00932314
-0.183	0.0236056	0.00919732
-0.182	0.0236608	0.00908584
-0.181	0.0237099	0.00898371
-0.18	0.0237488	0.00888618
-0.179	0.0237742	0.00878898
-0.178	0.0237832	0.00868862
-0.177	0.0237743	0.00858248
-0.176	0.0237462	0.00846889
-0.175	0.0236989	0.00834707
-0.174	0.0236331	0.00821699
-0.173	0.0235498	0.00807925
-0.172	0.0234509	0.0079349
-0.171	0.0233385	0.00778521
-0.17	0.0232148	0.00763158
-0.169	0.0230822	0.00747533
-0.168	0.0229432	0.00731764
-0.167	0.0230459	0.00702384
-0.166	0.0231197	0.00674521
-0.165	0.0231668	0.00648299
-0.164	0.0231896	0.00623681
-0.163	0.0231904	0.0060048
-0.162	0.0231715	0.00578389
-0.161	0.0231352	0.0055702
-0.16	0.0230834	0.00535949
-0.159	0.023018	0.0051476
-0.158	0.0229408	0.00493095
-0.157	0.0228535	0.00470684
-0.156	0.0227578	0.0044738
-0.155	0.0226555	0.00423169
-0.154	0.0225481	0.00398174
-0.153	0.0224374	0.00372641
-0.152	0.0223249	0.00346906
-0.151	0.0222119	0.0032136
-0.15	0.0220999	0.00296405
-0.149	0.0219897	0.00272413
-0.148	0.0218824	0.00249688
-0.147	0.0217785	0.00228439
-0.146	0.0216784	0.0020877
-0.145	0.021582	0.00190689
-0.144	0.0214891	0.00174126
-0.143	0.0213991	0.00158953
-0.142	0.0213114	0.00145031
-0.141	0.0212252	0.00132237
-0.14	0.0211398	0.0012049
-0.139	0.021055	0.00109775
-0.138	0.0209707	0.0010015
-0.137	0.0208875	0.000917345
-0.136	0.0208062	0.000847017
-0.135	0.0207284	0.000792513
-0.134	0.0206559	0.000755802
-0.133	0.0205908	0.000738566
-0.132	0.020535	0.000741879
-0.131	0.0204902	0.000765951
-0.13	0.0204573	0.000809971
-0.129	0.0204365	0.000872013
-0.128	0.0204266	0.000949051
-0.127	0.0204253	0.00103716
-0.126	0.020429	0.00113175
-0.125	0.0204331	0.00122789
-0.124	0.0204322	0.0013207
-0.123	0.0204208	0.00140583
-0.122	0.0203933	0.00147979
-0.121	0.0203452	0.00154025
-0.12	0.0202727	0.00158626
-0.119	0.0201736	0.00161831
-0.118	0.0200472	0.00163824
-0.117	0.0198946	0.00164904
-0.116	0.0197183	0.00165467
-0.115	0.0195223	0.00165965
-0.114	0.0193116	0.00166878
-0.113	0.0190917	0.00168683
-0.112	0.0188684	0.00171825
-0.111	0.0186475	0.001767
-0.11	0.018434	0.00183634
-0.109	0.0182321	0.00192881
-0.108	0.018045	0.0020461
-0.107	0.0178748	0.00218902
-0.106	0.0177226	0.00235754
-0.105	0.0175883	0.00255075
-0.104	0.0174716	0.00276694
-0.103	0.0173715	0.00300366
-0.102	0.017287	0.00325789
-0.101	0.017217	0.00352614
-0.1	0.0171609	0.0038046
-0.099	0.0171179	0.00408928
-0.098	0.0170874	0.0043762
-0.097	0.0170686	0.00466141
-0.096	0.0170605	0.0049411
-0.095	0.0170615	0.00521166
-0.094	0.0170691	0.00546966
-0.093	0.0170802	0.005712
-0.092	0.0170908	0.00593596
-0.091	0.0170962	0.00613934
-0.09	0.0170912	0.00632059
-0.089	0.0170704	0.00647904
-0.088	0.0170288	0.00661499
-0.087	0.0169618	0.00672982
-0.086	0.0168659	0.00682598
-0.085	0.016739	0.0069069
-0.084	0.0165805	0.00697676
-0.083	0.0163913	0.00704029
-0.082	0.0161743	0.00710244
-0.081	0.0159335	0.00716805
-0.08	0.0156745	0.00724153
-0.079	0.0154036	0.00732658
-0.078	0.0151277	0.00742605
-0.077	0.0148536	0.00754174
-0.076	0.0145879	0.00767443
-0.075	0.0143362	0.00782394
-0.074	0.0141034	0.00798926
-0.073	0.0138928	0.00816876
-0.072	0.0137063	0.00836043
-0.071	0.0135446	0.00856213
-0.07	0.0134067	0.00877182
-0.069	0.0132907	0.00898777
-0.068	0.0131934	0.00920864
-0.067	0.0131111	0.00943351
-0.066	0.0130397	0.00966182
-0.065	0.012975	0.00989319
-0.064	0.0129132	0.0101272
-0.063	0.0128512	0.0103634
-0.062	0.0127867	0.0106009
-0.061	0.0127185	0.0108382
-0.06	0.0126465	0.0110737
-0.059	0.0125718	0.0113054
-0.058	0.0124962	0.0115311
-0.057	0.0124223	0.0117491
-0.056	0.0123533	0.0119578
-0.055	0.0122923	0.0121567
-0.054	0.0122426	0.0123459
-0.053	0.0122073	0.0125265
-0.052	0.0121887	0.0127005
-0.051	0.0121887	0.0128706
-0.05	0.0122086	0.0130394
-0.049	0.0122489	0.0132096
-0.048	0.0123091	0.0133834
-0.047	0.0123884	0.013562
-0.046	0.0124852	0.0137458
-0.045	0.0125971	0.0139338
-0.044	0.0127216	0.0141242
-0.043	0.0128556	0.0143142
-0.042	0.0129958	0.0145003
-0.041	0.013139	0.0146791
-0.04	0.0132819	0.0148471
-0.039	0.0134215	0.0150019
-0.038	0.0135553	0.0151416
-0.037	0.0136808	0.0152659
-0.036	0.013796	0.0153755
-0.035	0.0138994	0.0154724
-0.034	0.0139897	0.0155597
-0.033	0.0140662	0.0156412
-0.032	0.0141286	0.0157209
-0.031	0.0141772	0.015803
-0.03	0.0142131	0.015891
-0.029	0.014238	0.0159878
-0.028	0.0142544	0.0160957
-0.027	0.0142654	0.0162154
-0.026	0.0142747	0.016347
-0.025	0.0142863	0.0164893
-0.024	0.0143044	0.0166402
-0.023	0.014333	0.0167967
-0.022	0.0143756	0.0169554
-0.021	0.0144349	0.0171124
-0.02	0.0145126	0.0172639
-0.019	0.0146093	0.0174063
-0.018	0.0147245	0.0175363
-0.017	0.0148562	0.0176513
-0.016	0.0150016	0.0177495
-0.015	0.015157	0.0178296
-0.014	0.0153179	0.0178912
-0.013	0.0154796	0.0179341
-0.012	0.0156374	0.0179588
-0.011	0.0157869	0.0179657
-0.01	0.0159238	0.0179556
-0.009	0.016045	0.0179292
-0.008	0.0161477	0.0178868
-0.007	0.0162304	0.0178291
-0.006	0.0162922	0.0177561
-0.005	0.0163329	0.017668
-0.004	0.0163531	0.017565
-0.003	0.0163539	0.0174472
-0.002	0.0163366	0.0173149
-0.001	0.0163031	0.0171688
0	0.0162555	0.0170101
0.001	0.0161966	0.0168403
0.002	0.0161296	0.016662
0.003	0.0160582	0.0164781
0.004	0.0159873	0.0162924
0.005	0.0159219	0.016109
0.006	0.0158679	0.0159328
0.007	0.0158314	0.0157684
0.008	0.0158181	0.0156206
0.009	0.0158333	0.0154937
0.01	0.015881	0.0153912
0.011	0.0159642	0.0153155
0.012	0.0160838	0.015268
0.013	0.0162391	0.0152484
0.014	0.016428	0.0152548
0.015	0.0166464	0.015284
0.016	0.0168893	0.0153315
0.017	0.0171504	0.0153916
0.018	0.0174229	0.0154579
0.019	0.0176996	0.0155236
0.02	0.0179735	0.0155823
0.021	0.0182381	0.0156279
0.022	0.0184876	0.0156556
0.023	0.0187178	0.0156621
0.024	0.0189259	0.015646
0.025	0.0191107	0.0156079
0.026	0.0192731	0.0155508
0.027	0.0194152	0.0154796
0.028	0.0195408	0.0154011
0.029	0.0196543	0.0153238
0.03	0.0197611	0.0152567
0.031	0.0198661	0.0152092
0.032	0.0199743	0.0151905
0.033	0.0200901	0.0152087
0.034	0.0202169	0.0152708
0.035	0.0203575	0.015382
0.036	0.0205141	0.015546
0.037	0.0206881	0.0157646
0.038	0.0208802	0.016038
0.039	0.0210911	0.0163654
0.04	0.0213211	0.0167449
0.041	0.0215707	0.0171739
0.042	0.0218403	0.0176497
0.043	0.0221309	0.0181693
0.044	0.0224437	0.01873
0.045	0.0227801	0.0193292
0.046	0.0231419	0.0199648
0.047	0.023531	0.0206346
0.048	0.0239493	0.021337
0.049	0.0243983	0.0220701
0.05	0.0248795	0.0228318
0.051	0.0253939	0.0236199
0.052	0.0259419	0.0244314
0.053	0.0265235	0.0252627
0.054	0.0271383	0.0261094
0.055	0.0277852	0.0269664
0.056	0.0284628	0.0278281
0.057	0.0291688	0.0286881
0.058	0.0299006	0.0295404
0.059	0.0306548	0.0303789
0.06	0.0314274	0.0311978
0.061	0.032214	0.0319921
0.062	0.0330092	0.0327579
0.063	0.0338075	0.0334924
0.064	0.0346026	0.0341945
0.065	0.0353885	0.0348641
0.066	0.0361589	0.035503
0.067	0.0369079	0.036114
0.068	0.0376302	0.0367007
0.069	0.0383212	0.0372677
0.07	0.0389779	0.0378195
0.071	0.0395982	0.0383608
0.072	0.0401817	0.0388958
0.073	0.0407292	0.0394278
0.074	0.0412431	0.0399595
0.075	0.0417265	0.0404926
0.076	0.0421834	0.0410278
0.077	0.0426183	0.041565
0.078	0.0430355	0.0421033
0.079	0.0434392	0.0426414
0.08	0.0438329	0.0431775
0.081	0.0442196	0.0437102
0.082	0.0446014	0.044238
0.083	0.0449798	0.04476
0.084	0.0453556	0.0452754
0.085	0.0457293	0.045784
0.086	0.0461009	0.0462857
0.087	0.0464707	0.0467804
0.088	0.0468387	0.0472679
0.089	0.0472051	0.0477473
0.09	0.0475704	0.0482176
0.091	0.0479352	0.0486773
0.092	0.0483003	0.0491243
0.093	0.0486666	0.0495564
0.094	0.0490352	0.0499713
0.095	0.0494069	0.0503667
0.096	0.0497828	0.0507408
0.097	0.0501635	0.0510917
0.098	0.0505495	0.0514179
0.099	0.0509405	0.0517181
0.1	0.0513357	0.0519907
0.101	0.0517337	0.0522344
0.102	0.0521322	0.0524474
0.103	0.0525282	0.0526279
0.104	0.0529182	0.0527739
0.105	0.053298	0.0528831
0.106	0.0536633	0.0529532
0.107	0.0540095	0.0529817
0.108	0.054332	0.0529662
0.109	0.0546265	0.0529045
0.11	0.0548888	0.0527946
0.111	0.0551153	0.0526346
0.112	0.0553025	0.0524234
0.113	0.0554477	0.0521605
0.114	0.0555485	0.0518459
0.115	0.0556031	0.0514805
0.116	0.0556102	0.0510662
0.117	0.0555695	0.0506054
0.118	0.0554813	0.0501015
0.119	0.0553468	0.0495584
0.12	0.0551684	0.0489806
0.121	0.0549496	0.0483729
0.122	0.0546949	0.0477405
0.123	0.0544098	0.0470884
0.124	0.054101	0.0464219
0.125	0.0537756	0.0457458
0.126	0.0534415	0.0450648
0.127	0.0531065	0.0443831
0.128	0.0527784	0.0437046
0.129	0.0524644	0.0430326
0.13	0.052171	0.0423703
0.131	0.0519032	0.0417201
0.132	0.0516649	0.0410843
0.133	0.0514585	0.0404649
0.134	0.0512848	0.0398638
0.135	0.0511431	0.0392824
0.136	0.0510313	0.0387225
0.137	0.0509461	0.0381853
0.138	0.0508832	0.0376725
0.139	0.0508379	0.0371858
0.14	0.0508048	0.0367271
0.141	0.0507789	0.0362988
0.142	0.050755	0.0359032
0.143	0.0507288	0.0355431
0.144	0.0506966	0.0352213
0.145	0.0506555	0.0349403
0.146	0.0506039	0.0347023
0.147	0.0505409	0.0345087
0.148	0.0504669	0.0343598
0.149	0.0503833	0.0342547
0.15	0.0502924	0.0341913
0.151	0.0501968	0.0341656
0.152	0.0500998	0.0341726
0.153	0.0500047	0.0342061
0.154	0.0499144	0.0342588
0.155	0.0498316	0.0343228
0.156	0.0497579	0.0343901
0.157	0.0496944	0.0344529
0.158	0.0496407	0.0345037
0.159	0.0495959	0.034536
0.16	0.049558	0.0345444
0.161	0.0495245	0.0345248
0.162	0.0494928	0.0344746
0.163	0.04946	0.0343926
0.164	0.049424	0.034279
0.165	0.0493828	0.0341354
0.166	0.0493356	0.0339643
0.167	0.0492821	0.0337694
0.168	0.049223	0.0335549
0.169	0.0491596	0.0333256
0.17	0.0490935	0.0330865
0.171	0.0490267	0.0328427
0.172	0.0489608	0.0325995
0.173	0.0488972	0.0323616
0.174	0.0488364	0.0321337
0.175	0.0487781	0.0319199
0.176	0.0487213	0.0317239
0.177	0.048664	0.0315486
0.178	0.0486033	0.0313964
0.179	0.0485362	0.031269
0.18	0.0484593	0.0311677
0.181	0.0483689	0.0310926
0.182	0.0482619	0.0310434
0.183	0.0481351	0.0310187
0.184	0.0479857	0.031016
0.185	0.0478116	0.0310319
0.186	0.0476108	0.0310618
0.187	0.0473819	0.0311004
0.188	0.0471239	0.0311415
0.189	0.0468359	0.0311789
0.19	0.0465178	0.0312061
0.191	0.0461694	0.0312174
0.192	0.0457909	0.0312076
0.193	0.0453827	0.0311726
0.194	0.0449453	0.0311099
0.195	0.0444796	0.0310179
0.196	0.0439866	0.030897
0.197	0.0434678	0.0307487
0.198	0.0429253	0.0305757
0.199	0.0423616	0.0303818
0.2	0.0417799	0.0301713
0.201	0.0411838	0.0299489
0.202	0.0405774	0.0297187
0.203	0.0399648	0.0294845
0.204	0.0393503	0.0292488
0.205	0.0387383	0.0290124
0.206	0.0381328	0.0287747
0.207	0.0375376	0.0285332
0.208	0.0369562	0.0282841
0.209	0.0363919	0.0280218
0.21	0.0358475	0.0277402
0.211	0.0353252	0.0274325
0.212	0.034827	0.027092
0.213	0.0343542	0.0267128
0.214	0.0339076	0.0262899
0.215	0.033487	0.0258201
0.216	0.0330917	0.0253023
0.217	0.0327202	0.0247378
0.218	0.0323701	0.0241301
0.219	0.0320384	0.0234856
0.22	0.0317214	0.0228124
0.221	0.0314154	0.0221208
0.222	0.0311164	0.021422
0.223	0.0308207	0.0207276
0.224	0.0305253	0.0200493
0.225	0.0302279	0.0193978
0.226	0.0299274	0.0187823
0.227	0.0296236	0.0182104
0.228	0.0293172	0.0176877
0.229	0.0290098	0.0172175
0.23	0.0287037	0.0168011
0.231	0.0284014	0.0164383
0.232	0.0281052	0.0161273
0.233	0.0278173	0.0158651
0.234	0.0275394	0.0156482
0.235	0.0272726	0.0154726
0.236	0.0270173	0.0153342
0.237	0.0267737	0.0152284
0.238	0.0265414	0.0151509
0.239	0.02632	0.0150968
0.24	0.0261091	0.0150609
0.241	0.0259091	0.0150378
0.242	0.0257208	0.0150215
0.243	0.0255459	0.0150058
0.244	0.0253869	0.0149844
0.245	0.025247	0.0149512
0.246	0.02513	0.0149003
0.247	0.02504	0.0148268
0.248	0.0249806	0.0147263
0.249	0.0249554	0.0145961
0.25	0.0249667	0.0144345
0.251	0.025016	0.0142415
0.252	0.0251034	0.014019
0.253	0.0252276	0.0137703
0.254	0.0253859	0.0135007
0.255	0.0255747	0.0132167
0.256	0.0257889	0.0129259
0.257	0.026023	0.0126365
0.258	0.0262712	0.0123567
0.259	0.0265276	0.0120938
0.26	0.0267866	0.0118538
0.261	0.0270434	0.0116408
0.262	0.0272942	0.0114567
0.263	0.0275362	0.0113014
0.264	0.0277682	0.0111724
0.265	0.0279901	0.0110651
0.266	0.0282031	0.0109738
0.267	0.0284095	0.0108914
0.268	0.0286122	0.0108106
0.269	0.0288145	0.0107238
0.27	0.0290197	0.0106242
0.271	0.0292302	0.010506
0.272	0.0294477	0.0103645
0.273	0.0296725	0.0101969
0.274	0.0299033	0.0100021
0.275	0.030137	0.00978089
0.276	0.0303689	0.00953595
0.277	0.0305928	0.00927156
0.278	0.0308011	0.00899337
0.279	0.0309858	0.00870795
0.28	0.0311386	0.00842227
0.281	0.0312517	0.00814311
0.282	0.0313185	0.00787648
0.283	0.031334	0.00762719
0.284	0.0312951	0.00739837
0.285	0.0312015	0.00719133
0.286	0.0310554	0.00700554
0.287	0.0308613	0.00683873
0.288	0.0306262	0.00668732
0.289	0.0303588	0.00654666
0.29	0.0300688	0.00641161
0.291	0.0297663	0.00627683
0.292	0.0294613	0.00613722
0.293	0.029162	0.0059882
0.294	0.0288753	0.00582594
0.295	0.0286052	0.00564758
0.296	0.0283533	0.00545132
0.297	0.0281183	0.0052366
0.298	0.0278966	0.0050041
0.299	0.0276827	0.00475573
0.3	0.0274697	0.00449456
0.301	0.0272503	0.00422458
0.302	0.0270178	0.00395044
0.303	0.0267666	0.00367706
0.304	0.0264929	0.00340942
0.305	0.0261952	0.00315221
0.306	0.0258743	0.00290964
0.307	0.0255335	0.00268538
0.308	0.0251776	0.00248254
0.309	0.0248127	0.00230375
0.31	0.0244457	0.00215125
0.311	0.0240828	0.002027
0.312	0.0237297	0.00193276
0.313	0.0233903	0.00187001
0.314	0.0230669	0.00183985
0.315	0.02276	0.00184282
0.316	0.0224686	0.0018787
0.317	0.0221902	0.00194629
0.318	0.0219219	0.00204325
0.319	0.0216607	0.00216597
0.32	0.021404	0.00230962
0.321	0.0211503	0.00246822
0.322	0.0208993	0.00263501
0.323	0.020652	0.00280274
0.324	0.0204107	0.00296428
0.325	0.0201787	0.00311311
0.326	0.0199597	0.00324388
0.327	0.0197575	0.00335284
0.328	0.0195753	0.00343811
0.329	0.0194157	0.00349988
0.33	0.0192799	0.00354026
0.331	0.0191678	0.00356307
0.332	0.0190781	0.00357347
0.333	0.0190081	0.0035774
0.334	0.0189546	0.00358107
0.335	0.0189136	0.00359044
0.336	0.0188813	0.00361077
0.337	0.018854	0.00364619
0.338	0.0188288	0.00369958
0.339	0.0188035	0.00377236
0.34	0.018777	0.00386461
0.341	0.0187492	0.00397519
0.342	0.0187205	0.00410207
0.343	0.0186921	0.00424262
0.344	0.0186655	0.00439402
0.345	0.018642	0.00455359
0.346	0.0186228	0.00471914
0.347	0.0186083	0.00488917
0.348	0.0185985	0.005063
0.349	0.0185926	0.00524078
0.35	0.0185891	0.00542344
0.351	0.0185861	0.00561244
0.352	0.0185813	0.00580952
0.353	0.0185728	0.00601632
0.354	0.018559	0.00623417
0.355	0.0185391	0.00646363
0.356	0.0185135	0.00670434
0.357	0.0184838	0.00695478
0.358	0.0184528	0.00721234
0.359	0.0184243	0.00747337
0.36	0.018403	0.00773341
0.361	0.018394	0.00798765
0.362	0.0184025	0.00823131
0.363	0.0184329	0.00846018
0.364	0.018489	0.00867103
0.365	0.0185733	0.00886191
0.366	0.0186866	0.00903229
0.367	0.0188282	0.00918305
0.368	0.0189957	0.00931625
0.369	0.019185	0.00943472
0.37	0.0193908	0.00954144
0.371	0.019607	0.00963908
0.372	0.0198269	0.0097294
0.373	0.0200442	0.00981288
0.374	0.0202533	0.00988848
0.375	0.0204499	0.00995366
0.376	0.0206314	0.0100046
0.377	0.0207967	0.0100367
0.378	0.0209468	0.0100449
0.379	0.0210839	0.0100247
0.38	0.0212112	0.00997249
0.381	0.0213324	0.00988643
0.382	0.021451	0.0097666
0.383	0.02157	0.00961549
0.384	0.0216912	0.00943795
0.385	0.0218157	0.00924109
0.386	0.0219431	0.00903382
0.387	0.022072	0.00882634
0.388	0.0222002	0.00862946
0.389	0.0223245	0.00845376
0.39	0.0224414	0.00830883
0.391	0.0225472	0.00820253
0.392	0.0226378	0.00814039
0.393	0.0227097	0.0081252
0.394	0.0227595	0.00815673
0.395	0.0227847	0.00823185
0.396	0.0227832	0.00834484
0.397	0.0227542	0.00848791
0.398	0.0226976	0.00865196
0.399	0.0226142	0.00882749
0.4	0.0225058	0.00900545
0.401	0.0223748	0.00917809
0.402	0.0222243	0.00933963
0.403	0.0220582	0.00948663
0.404	0.0218808	0.00961815
0.405	0.021697	0.00973552
0.406	0.0215121	0.00984196
0.407	0.021332	0.00994183
0.408	0.0211627	0.0100399
0.409	0.0210102	0.0101405
0.41	0.0208805	0.0102468
0.411	0.0207789	0.0103603
0.412	0.0207099	0.0104808
0.413	0.0206768	0.010606
0.414	0.0206815	0.0107323
0.415	0.0207243	0.0108549
0.416	0.0208035	0.010969
0.417	0.0209159	0.0110703
0.418	0.0210566	0.0111561
0.419	0.0212192	0.0112255
0.42	0.0213965	0.0112803
0.421	0.0215803	0.0113248
0.422	0.0217624	0.0113655
0.423	0.0219345	0.0114109
0.424	0.0220892	0.0114702
0.425	0.0222199	0.0115528
0.426	0.0223214	0.0116671
0.427	0.0223907	0.0118196
0.428	0.0224264	0.012014
0.429	0.0224295	0.0122511
0.43	0.0224032	0.0125281
0.431	0.0223523	0.0128395
0.432	0.0222833	0.0131769
0.433	0.0222036	0.0135299
0.434	0.0221208	0.0138875
0.435	0.022042	0.0142383
0.436	0.0219735	0.0145725
0.437	0.0219196	0.0148817
0.438	0.0218832	0.0151604
0.439	0.0218647	0.0154059
0.44	0.0218629	0.0156183
0.441	0.0218745	0.0158003
0.442	0.0218954	0.0159563
0.443	0.0219204	0.0160918
0.444	0.0219446	0.0162126
0.445	0.0219635	0.0163241
0.446	0.0219738	0.0164305
0.447	0.0219735	0.0165344
0.448	0.0219623	0.0166369
0.449	0.0219414	0.0167372
0.45	0.0219133	0.0168333
0.451	0.0218817	0.016922
0.452	0.0218505	0.0169996
0.453	0.021824	0.0170621
0.454	0.0218058	0.0171061
0.455	0.0217989	0.0171292
0.456	0.0218051	0.01713
0.457	0.0218244	0.0171085
0.458	0.0218555	0.0170661
0.459	0.0218953	0.0170055
0.46	0.0219392	0.0169304
0.461	0.0219811	0.0168454
0.462	0.0220144	0.0167552
0.463	0.0220316	0.0166641
0.464	0.0220259	0.0165761
0.465	0.0219907	0.0164941
0.466	0.021921	0.0164199
0.467	0.0218133	0.0163537
0.468	0.0216657	0.0162947
0.469	0.0216843	0.016283
0.47	0.0216867	0.0162765
0.471	0.0216717	0.0162744
0.472	0.021639	0.0162752
0.473	0.0215886	0.0162771
0.474	0.0215207	0.0162782
0.475	0.0214364	0.0162768
0.476	0.0213369	0.0162717
0.477	0.0212236	0.0162625
0.478	0.0210985	0.0162492
0.479	0.0209639	0.0162324
0.48	0.0208225	0.0162128
0.481	0.0206774	0.0161915
0.482	0.0205319	0.0161689
0.483	0.0203896	0.016145
0.484	0.0202538	0.0161188
0.485	0.0201282	0.0160882
0.486	0.0200158	0.0160501
0.487	0.019919	0.0160003
0.488	0.0198399	0.0159334
0.489	0.0197794	0.0158439
0.49	0.0197373	0.0157259
0.491	0.0197125	0.0155738
0.492	0.0197024	0.0153831
0.493	0.0197033	0.0151508
0.494	0.0197105	0.0148755
0.495	0.0197185	0.0145583
0.496	0.0197213	0.0142022
0.497	0.019713	0.0138128
0.498	0.0196881	0.0133973
0.499	0.0196421	0.0129645
0.5	0.0195721	0.0125238

## Sheet: Supplementary Figure 2
Supplementary Figure 2 | The RSA analysis for fixations on target and post-target
Orth_within: Pearson R-values for orthographic within-pairs
Sema_within: Pearson R-values for orthographic within-pairs
Between: Pearson R-values for between pairs
First fixation on target						First fixation on post-target
time	Orth_within	Sema_within	Between			time	Orth_within	Sema_within	Between
-0.2	0.0117085	0.0152183	0.00390956			-0.2	0.00191216	0.00718812	0.00828658
-0.199	0.0116335	0.015351	0.00395427			-0.199	0.00204699	0.00726747	0.00800978
-0.198	0.0115455	0.0154694	0.00400304			-0.198	0.00218055	0.00735862	0.00775982
-0.197	0.0114452	0.0155721	0.00405624			-0.197	0.00231295	0.00746042	0.00753735
-0.196	0.0113328	0.0156583	0.00411433			-0.196	0.00244463	0.00757097	0.007342
-0.195	0.0112089	0.0157275	0.00417781			-0.195	0.00257636	0.00768787	0.00717255
-0.194	0.011074	0.0157795	0.00424717			-0.194	0.00270915	0.00780844	0.0070271
-0.193	0.0109291	0.0158145	0.00432278			-0.193	0.00284413	0.00792998	0.00690334
-0.192	0.0107754	0.0158333	0.00440483			-0.192	0.00298249	0.00804996	0.0067987
-0.191	0.0106143	0.0158365	0.00449317			-0.191	0.00312524	0.00816617	0.00671057
-0.19	0.0104477	0.0158253	0.0045873			-0.19	0.00327313	0.00827682	0.00663646
-0.189	0.0102776	0.0158009	0.00468623			-0.189	0.00342651	0.00838055	0.00657412
-0.188	0.0101066	0.0157648	0.00478858			-0.188	0.00358518	0.00847634	0.00652154
-0.187	0.00993718	0.0157186	0.00489257			-0.187	0.00374841	0.00856351	0.00647701
-0.186	0.00977222	0.0156637	0.00499615			-0.186	0.00391488	0.00864158	0.006439
-0.185	0.00961456	0.015602	0.00509715			-0.185	0.00408277	0.00871027	0.00640619
-0.184	0.00946704	0.0155349	0.00519343			-0.184	0.00424985	0.00876946	0.00637731
-0.183	0.00933236	0.0154642	0.00528311			-0.183	0.00441354	0.00881925	0.00635111
-0.182	0.0092129	0.0153912	0.00536469			-0.182	0.00457113	0.00885996	0.00632631
-0.181	0.00911066	0.0153175	0.00543728			-0.181	0.0047199	0.00889219	0.0063016
-0.18	0.00902708	0.0152444	0.00550065			-0.18	0.00485724	0.00891689	0.0062756
-0.179	0.00896298	0.015173	0.00555531			-0.179	0.00498089	0.00893531	0.00624695
-0.178	0.00891849	0.0151044	0.00560249			-0.178	0.00508896	0.00894898	0.00621432
-0.177	0.00889306	0.0150394	0.00564405			-0.177	0.00518013	0.00895962	0.00617655
-0.176	0.00888546	0.0149789	0.00568233			-0.176	0.00525368	0.00896904	0.00613266
-0.175	0.0088939	0.0149234	0.00571995			-0.175	0.00530953	0.00897897	0.00608202
-0.174	0.0089161	0.0148735	0.00575954			-0.174	0.00534822	0.00899096	0.00602433
-0.173	0.00894945	0.0148295	0.00580351			-0.173	0.00537091	0.00900625	0.00595967
-0.172	0.00899112	0.0147918	0.0058538			-0.172	0.00537926	0.00902572	0.00588857
-0.171	0.00903828	0.0147604	0.00591171			-0.171	0.00537534	0.00904978	0.00581189
-0.17	0.00908821	0.0147352	0.00597774			-0.17	0.00536153	0.00907842	0.00573087
-0.169	0.00913846	0.014716	0.00605161			-0.169	0.00534035	0.00911122	0.00564699
-0.168	0.00918696	0.0147023	0.00613227			-0.168	0.00531439	0.00914741	0.00556193
-0.167	0.00926231	0.0148011	0.00626151			-0.167	0.00537193	0.00931892	0.00537666
-0.166	0.00932015	0.0148841	0.00639986			-0.166	0.00542845	0.0094812	0.00518715
-0.165	0.00935957	0.0149515	0.00654437			-0.165	0.0054865	0.00963362	0.00499588
-0.164	0.00938046	0.015004	0.00669195			-0.164	0.00554859	0.00977576	0.00480535
-0.163	0.00938341	0.0150425	0.00683963			-0.163	0.0056171	0.00990749	0.00461783
-0.162	0.00936959	0.0150686	0.00698483			-0.162	0.00569412	0.0100289	0.0044353
-0.161	0.00934057	0.015084	0.00712546			-0.161	0.00578136	0.0101402	0.00425934
-0.16	0.00929809	0.0150908	0.00726007			-0.16	0.00588005	0.0102418	0.00409109
-0.159	0.00924393	0.0150911	0.00738784			-0.159	0.00599093	0.0103343	0.00393133
-0.158	0.00917977	0.0150871	0.00750852			-0.158	0.00611417	0.010418	0.00378058
-0.157	0.00910704	0.015081	0.00762233			-0.157	0.00624939	0.0104936	0.00363918
-0.156	0.0090269	0.0150746	0.00772979			-0.156	0.00639567	0.0105614	0.00350755
-0.155	0.00894025	0.0150692	0.00783155			-0.155	0.00655161	0.0106219	0.00338627
-0.154	0.00884767	0.0150658	0.0079282			-0.154	0.0067153	0.0106755	0.00327625
-0.153	0.00874958	0.0150648	0.00802009			-0.153	0.00688448	0.0107227	0.00317881
-0.152	0.00864629	0.0150661	0.0081073			-0.152	0.00705657	0.0107639	0.00309576
-0.151	0.00853812	0.0150693	0.00818949			-0.151	0.00722879	0.0107997	0.00302934
-0.15	0.00842552	0.0150734	0.00826597			-0.15	0.00739826	0.0108309	0.00298214
-0.149	0.00830921	0.0150775	0.00833582			-0.149	0.00756213	0.0108582	0.00295692
-0.148	0.00819022	0.0150804	0.00839799			-0.148	0.00771771	0.0108825	0.00295641
-0.147	0.00806999	0.0150809	0.00845153			-0.147	0.00786259	0.0109048	0.00298309
-0.146	0.00795034	0.0150779	0.00849571			-0.146	0.00799473	0.0109261	0.00303889
-0.145	0.00783348	0.0150705	0.00853025			-0.145	0.00811253	0.0109472	0.00312494
-0.144	0.00772185	0.0150579	0.00855549			-0.144	0.00821487	0.0109688	0.00324139
-0.143	0.00761807	0.01504	0.00857242			-0.143	0.00830112	0.0109913	0.00338725
-0.142	0.00752476	0.0150168	0.00858275			-0.142	0.00837103	0.011015	0.00356028
-0.141	0.00744441	0.014989	0.00858876			-0.141	0.0084247	0.0110398	0.00375711
-0.14	0.00737926	0.0149577	0.00859326			-0.14	0.00846249	0.0110653	0.0039733
-0.139	0.00733127	0.0149247	0.00859931			-0.139	0.00848491	0.0110911	0.00420358
-0.138	0.00730201	0.0148919	0.00860998			-0.138	0.00849254	0.0111166	0.00444218
-0.137	0.00729269	0.014862	0.0086281			-0.137	0.00848598	0.0111411	0.00468317
-0.136	0.00730416	0.0148374	0.00865602			-0.136	0.00846579	0.011164	0.0049208
-0.135	0.007337	0.0148209	0.00869537			-0.135	0.00843243	0.0111848	0.00514985
-0.134	0.00739153	0.0148149	0.00874691			-0.134	0.00838631	0.011203	0.00536591
-0.133	0.00746792	0.0148218	0.0088105			-0.133	0.00832774	0.0112183	0.00556561
-0.132	0.00756621	0.014843	0.00888508			-0.132	0.00825696	0.0112302	0.00574673
-0.131	0.00768632	0.0148795	0.00896879			-0.131	0.00817424	0.0112384	0.00590826
-0.13	0.00782808	0.0149316	0.00905916			-0.13	0.00807981	0.0112425	0.00605039
-0.129	0.00799122	0.0149988	0.00915329			-0.129	0.00797401	0.0112422	0.00617436
-0.128	0.0081753	0.0150799	0.0092481			-0.128	0.00785726	0.0112371	0.00628229
-0.127	0.00837967	0.0151731	0.00934054			-0.127	0.00773011	0.0112267	0.00637694
-0.126	0.00860342	0.0152762	0.00942775			-0.126	0.00759324	0.0112109	0.00646149
-0.125	0.00884529	0.0153866	0.00950727			-0.125	0.00744745	0.0111894	0.00653922
-0.124	0.00910363	0.015502	0.00957711			-0.124	0.00729363	0.0111624	0.00661332
-0.123	0.00937637	0.01562	0.00963583			-0.123	0.00713276	0.0111301	0.00668663
-0.122	0.00966101	0.0157384	0.00968253			-0.122	0.00696588	0.011093	0.0067615
-0.121	0.0099546	0.0158558	0.0097168			-0.121	0.00679411	0.011052	0.00683975
-0.12	0.0102538	0.0159708	0.00973867			-0.12	0.00661864	0.0110081	0.00692262
-0.119	0.0105549	0.0160828	0.00974842			-0.119	0.0064408	0.0109626	0.00701081
-0.118	0.010854	0.0161914	0.00974646			-0.118	0.00626207	0.0109167	0.00710457
-0.117	0.0111471	0.0162966	0.00973316			-0.117	0.00608415	0.0108721	0.00720387
-0.116	0.0114301	0.0163983	0.00970869			-0.116	0.00590891	0.0108302	0.00730848
-0.115	0.0116994	0.0164968	0.00967296			-0.115	0.00573842	0.0107923	0.00741816
-0.114	0.0119518	0.0165922	0.00962556			-0.114	0.00557489	0.0107598	0.00753273
-0.113	0.0121849	0.0166844	0.00956582			-0.113	0.0054206	0.0107337	0.00765221
-0.112	0.012397	0.0167735	0.00949292			-0.112	0.00527782	0.0107148	0.00777684
-0.111	0.0125876	0.0168593	0.00940603			-0.111	0.00514874	0.0107037	0.00790708
-0.11	0.0127573	0.0169418	0.00930455			-0.11	0.00503535	0.0107007	0.0080436
-0.109	0.0129074	0.0170209	0.00918824			-0.109	0.00493938	0.0107059	0.00818718
-0.108	0.0130402	0.0170969	0.00905748			-0.108	0.00486218	0.0107193	0.00833865
-0.107	0.0131587	0.0171703	0.00891332			-0.107	0.00480464	0.0107407	0.00849872
-0.106	0.0132661	0.0172418	0.00875761			-0.106	0.00476716	0.0107699	0.00866795
-0.105	0.0133656	0.0173126	0.00859299			-0.105	0.00474961	0.0108067	0.00884659
-0.104	0.0134602	0.017384	0.0084228			-0.104	0.00475134	0.0108509	0.00903457
-0.103	0.0135524	0.0174575	0.00825092			-0.103	0.00477122	0.0109021	0.00923144
-0.102	0.0136443	0.0175349	0.00808159			-0.102	0.00480764	0.0109602	0.00943635
-0.101	0.013737	0.0176177	0.00791906			-0.101	0.0048586	0.0110247	0.00964808
-0.1	0.0138311	0.0177075	0.00776733			-0.1	0.00492177	0.0110952	0.00986512
-0.099	0.0139265	0.0178056	0.00762989			-0.099	0.00499452	0.0111709	0.0100856
-0.098	0.0140226	0.017913	0.00750942			-0.098	0.00507405	0.0112508	0.0103077
-0.097	0.0141187	0.0180299	0.00740766			-0.097	0.00515739	0.0113335	0.0105291
-0.096	0.0142139	0.0181561	0.00732533			-0.096	0.00524152	0.0114174	0.0107479
-0.095	0.0143076	0.0182908	0.00726218			-0.095	0.00532341	0.0115004	0.0109622
-0.094	0.0143994	0.0184323	0.00721713			-0.094	0.00540011	0.0115804	0.0111702
-0.093	0.0144896	0.0185782	0.00718851			-0.093	0.00546881	0.0116554	0.0113707
-0.092	0.0145787	0.0187254	0.00717443			-0.092	0.00552695	0.0117233	0.0115624
-0.091	0.0146678	0.0188701	0.00717302			-0.091	0.00557233	0.0117827	0.0117448
-0.09	0.0147581	0.0190083	0.00718283			-0.09	0.00560318	0.0118326	0.0119172
-0.089	0.014851	0.0191356	0.00720304			-0.089	0.00561836	0.0118727	0.0120794
-0.088	0.0149478	0.0192477	0.00723362			-0.088	0.00561733	0.0119033	0.0122311
-0.087	0.0150494	0.0193407	0.0072754			-0.087	0.00560032	0.0119256	0.012372
-0.086	0.0151564	0.0194112	0.00733002			-0.086	0.00556829	0.011941	0.012502
-0.085	0.0152688	0.0194565	0.00739976			-0.085	0.00552298	0.0119517	0.0126206
-0.084	0.0153859	0.0194749	0.00748731			-0.084	0.00546673	0.0119597	0.0127273
-0.083	0.0155062	0.0194655	0.00759545			-0.083	0.00540243	0.0119674	0.0128218
-0.082	0.0156277	0.0194286	0.00772673			-0.082	0.00533327	0.0119769	0.0129038
-0.081	0.0157477	0.0193651	0.00788312			-0.081	0.00526259	0.01199	0.0129729
-0.08	0.0158631	0.0192766	0.00806579			-0.08	0.00519368	0.0120083	0.0130294
-0.079	0.0159707	0.0191649	0.00827481			-0.079	0.00512966	0.012033	0.0130736
-0.078	0.0160672	0.0190324	0.00850901			-0.078	0.00507332	0.012065	0.0131063
-0.077	0.0161493	0.0188812	0.00876594			-0.077	0.00502712	0.0121049	0.013129
-0.076	0.0162145	0.0187136	0.00904194			-0.076	0.00499314	0.012153	0.0131436
-0.075	0.0162607	0.0185313	0.00933227			-0.075	0.0049731	0.0122097	0.0131528
-0.074	0.0162866	0.0183361	0.0096314			-0.074	0.00496843	0.012275	0.0131596
-0.073	0.0162918	0.0181296	0.00993339			-0.073	0.00498019	0.0123492	0.0131677
-0.072	0.0162766	0.0179131	0.0102322			-0.072	0.00500918	0.0124325	0.0131807
-0.071	0.0162424	0.0176882	0.0105221			-0.071	0.00505589	0.0125254	0.0132024
-0.07	0.0161909	0.0174561	0.010798			-0.07	0.00512056	0.0126281	0.0132362
-0.069	0.0161248	0.0172187	0.0110556			-0.069	0.00520314	0.0127412	0.0132848
-0.068	0.0160467	0.0169777	0.0112921			-0.068	0.00530342	0.0128651	0.0133502
-0.067	0.0159594	0.0167352	0.0115057			-0.067	0.00542095	0.013	0.0134331
-0.066	0.0158656	0.0164934	0.0116958			-0.066	0.00555515	0.013146	0.0135335
-0.065	0.0157675	0.0162545	0.0118631			-0.065	0.00570527	0.0133029	0.0136499
-0.064	0.0156668	0.0160206	0.0120092			-0.064	0.00587043	0.0134701	0.0137801
-0.063	0.0155645	0.0157934	0.0121365			-0.063	0.00604958	0.0136468	0.013921
-0.062	0.0154607	0.0155744	0.0122482			-0.062	0.00624149	0.0138318	0.0140692
-0.061	0.0153551	0.0153646	0.0123475			-0.061	0.00644481	0.0140239	0.0142208
-0.06	0.0152463	0.0151644	0.0124377			-0.06	0.00665804	0.0142216	0.0143721
-0.059	0.0151325	0.0149738	0.0125224			-0.059	0.00687963	0.0144235	0.0145196
-0.058	0.0150117	0.0147927	0.0126047			-0.058	0.00710805	0.0146284	0.0146605
-0.057	0.0148816	0.0146205	0.0126876			-0.057	0.00734196	0.014835	0.0147928
-0.056	0.0147396	0.0144568	0.0127737			-0.056	0.00758027	0.0150423	0.0149153
-0.055	0.0145837	0.0143012	0.0128654			-0.055	0.00782229	0.0152493	0.0150277
-0.054	0.0144123	0.0141535	0.012965			-0.054	0.00806772	0.0154555	0.0151311
-0.053	0.0142242	0.014014	0.0130744			-0.053	0.0083167	0.0156599	0.0152273
-0.052	0.0140192	0.0138829	0.0131955			-0.052	0.00856972	0.0158621	0.0153188
-0.051	0.013798	0.0137611	0.0133302			-0.051	0.00882749	0.0160612	0.0154088
-0.05	0.0135623	0.0136494	0.0134802			-0.05	0.00909081	0.0162564	0.0155007
-0.049	0.0133149	0.0135488	0.0136472			-0.049	0.00936036	0.0164466	0.0155979
-0.048	0.0130592	0.0134602	0.0138322			-0.048	0.00963657	0.0166305	0.015703
-0.047	0.0127997	0.0133844	0.014036			-0.047	0.00991948	0.0168066	0.0158185
-0.046	0.012541	0.0133216	0.0142585			-0.046	0.0102086	0.0169733	0.0159453
-0.045	0.0122881	0.0132715	0.0144985			-0.045	0.010503	0.0171289	0.0160837
-0.044	0.0120458	0.0132331	0.0147539			-0.044	0.0108009	0.0172716	0.0162329
-0.043	0.0118186	0.0132046	0.0150213			-0.043	0.0111005	0.0173999	0.016391
-0.042	0.0116102	0.0131833	0.0152965			-0.042	0.0113992	0.0175127	0.0165553
-0.041	0.0114236	0.0131659	0.015574			-0.041	0.0116943	0.0176091	0.0167229
-0.04	0.0112607	0.0131488	0.0158482			-0.04	0.011983	0.017689	0.0168902
-0.039	0.0111226	0.0131276	0.0161131			-0.039	0.0122625	0.0177525	0.0170537
-0.038	0.0110089	0.0130983	0.0163628			-0.038	0.0125301	0.0178004	0.0172101
-0.037	0.0109187	0.0130567	0.0165924			-0.037	0.0127834	0.0178338	0.0173566
-0.036	0.0108496	0.0129995	0.0167978			-0.036	0.0130205	0.0178542	0.0174908
-0.035	0.0107984	0.012924	0.0169761			-0.035	0.0132397	0.0178632	0.0176112
-0.034	0.0107615	0.0128286	0.017126			-0.034	0.0134401	0.0178625	0.017717
-0.033	0.0107345	0.0127127	0.017248			-0.033	0.0136211	0.0178539	0.017808
-0.032	0.0107128	0.0125768	0.0173436			-0.032	0.0137828	0.0178392	0.0178851
-0.031	0.0106918	0.0124223	0.0174158			-0.031	0.0139255	0.0178203	0.0179496
-0.03	0.0106674	0.0122517	0.0174685			-0.03	0.0140504	0.0177989	0.0180033
-0.029	0.0106359	0.0120677	0.0175063			-0.029	0.0141586	0.0177768	0.0180482
-0.028	0.0105942	0.0118738	0.0175338			-0.028	0.0142519	0.0177558	0.0180867
-0.027	0.0105403	0.0116735	0.0175555			-0.027	0.014332	0.0177375	0.0181206
-0.026	0.0104729	0.0114704	0.0175754			-0.026	0.0144011	0.0177236	0.0181517
-0.025	0.0103919	0.011268	0.0175965			-0.025	0.014461	0.0177154	0.0181815
-0.024	0.0102979	0.0110695	0.0176209			-0.024	0.0145137	0.017714	0.0182105
-0.023	0.0101926	0.0108776	0.0176496			-0.023	0.0145612	0.0177201	0.0182391
-0.022	0.0100781	0.0106951	0.0176824			-0.022	0.0146051	0.0177341	0.0182669
-0.021	0.00995739	0.0105241	0.0177184			-0.021	0.014647	0.0177561	0.0182933
-0.02	0.00983359	0.0103665	0.0177557			-0.02	0.0146884	0.0177858	0.0183173
-0.019	0.00971024	0.0102242	0.0177916			-0.019	0.0147303	0.0178224	0.0183379
-0.018	0.00959086	0.0100988	0.017823			-0.018	0.0147737	0.0178651	0.018354
-0.017	0.0094789	0.00999206	0.0178462			-0.017	0.0148191	0.0179129	0.0183647
-0.016	0.00937751	0.00990555	0.0178573			-0.016	0.0148666	0.0179647	0.0183696
-0.015	0.00928941	0.0098409	0.0178521			-0.015	0.014916	0.0180193	0.0183682
-0.014	0.00921671	0.00979957	0.0178266			-0.014	0.0149665	0.0180757	0.0183608
-0.013	0.00916084	0.00978277	0.0177768			-0.013	0.015017	0.0181329	0.0183478
-0.012	0.00912242	0.00979126	0.0176989			-0.012	0.0150662	0.0181899	0.0183297
-0.011	0.00910127	0.00982518	0.0175896			-0.011	0.0151124	0.0182457	0.0183074
-0.01	0.00909636	0.00988391	0.0174463			-0.01	0.0151537	0.0182995	0.0182815
-0.009	0.00910595	0.00996593	0.0172671			-0.009	0.0151884	0.0183502	0.0182524
-0.008	0.00912762	0.0100688	0.0170509			-0.008	0.0152146	0.0183968	0.0182203
-0.007	0.00915848	0.0101892	0.0167975			-0.007	0.0152309	0.0184381	0.0181846
-0.006	0.00919528	0.0103231	0.0165075			-0.006	0.015236	0.0184729	0.0181446
-0.005	0.00923471	0.0104658	0.0161828			-0.005	0.0152288	0.0185002	0.0180988
-0.004	0.00927349	0.0106124	0.0158261			-0.004	0.0152089	0.0185186	0.0180456
-0.003	0.00930867	0.0107576	0.0154408			-0.003	0.015176	0.0185272	0.0179832
-0.002	0.00933774	0.0108963	0.0150313			-0.002	0.0151303	0.0185252	0.0179097
-0.001	0.00935882	0.0110238	0.0146025			-0.001	0.0150726	0.0185122	0.0178235
0	0.00937081	0.011136	0.0141598			0	0.0150035	0.018488	0.0177233
0.001	0.00937341	0.0112293	0.0137088			0.001	0.0149244	0.0184528	0.0176087
0.002	0.00936722	0.0113013	0.013255			0.002	0.0148364	0.0184074	0.0174796
0.003	0.00935365	0.0113506	0.0128037			0.003	0.0147407	0.0183527	0.0173367
0.004	0.00933494	0.011377	0.01236			0.004	0.0146382	0.0182896	0.0171812
0.005	0.00931402	0.0113816	0.0119282			0.005	0.0145296	0.0182193	0.0170148
0.006	0.0092944	0.0113663	0.011512			0.006	0.0144151	0.0181427	0.0168394
0.007	0.00927999	0.0113344	0.0111143			0.007	0.0142947	0.0180606	0.0166567
0.008	0.00927489	0.0112899	0.0107373			0.008	0.014168	0.0179732	0.0164683
0.009	0.0092832	0.0112372	0.0103824			0.009	0.0140343	0.0178804	0.0162754
0.01	0.00930875	0.011181	0.0100503			0.01	0.0138932	0.0177813	0.0160787
0.011	0.00935486	0.0111259	0.00974098			0.011	0.0137442	0.0176749	0.015878
0.012	0.0094242	0.011076	0.00945406			0.012	0.0135874	0.0175599	0.0156731
0.013	0.00951858	0.0110346	0.00918867			0.013	0.0134233	0.0174347	0.0154629
0.014	0.00963887	0.0110044	0.00894371			0.014	0.0132532	0.017298	0.0152463
0.015	0.00978496	0.0109869	0.00871787			0.015	0.0130788	0.0171488	0.015022
0.016	0.00995579	0.0109831	0.00850971			0.016	0.0129025	0.0169866	0.0147891
0.017	0.0101494	0.010993	0.00831773			0.017	0.0127269	0.0168119	0.0145468
0.018	0.0103633	0.0110162	0.00814031			0.018	0.0125551	0.0166256	0.0142951
0.019	0.0105942	0.0110519	0.00797578			0.019	0.0123901	0.0164298	0.0140348
0.02	0.0108385	0.0110993	0.0078224			0.02	0.0122349	0.0162272	0.0137676
0.021	0.0110927	0.0111573	0.00767844			0.021	0.012092	0.0160215	0.0134959
0.022	0.0113531	0.0112253	0.00754223			0.022	0.0119638	0.0158168	0.0132236
0.023	0.0116166	0.0113028	0.00741233			0.023	0.0118522	0.0156179	0.0129551
0.024	0.0118802	0.0113898	0.00728766			0.024	0.0117583	0.0154296	0.0126957
0.025	0.0121418	0.0114863	0.00716781			0.025	0.0116829	0.0152568	0.0124512
0.026	0.0124002	0.0115928	0.00705311			0.026	0.0116264	0.0151044	0.0122275
0.027	0.0126548	0.0117103	0.00694484			0.027	0.0115888	0.0149768	0.0120304
0.028	0.0129062	0.0118399	0.0068452			0.028	0.0115699	0.0148781	0.0118653
0.029	0.013156	0.0119832	0.00675737			0.029	0.0115697	0.0148118	0.0117367
0.03	0.0134067	0.0121421	0.00668536			0.03	0.0115882	0.0147809	0.0116482
0.031	0.0136617	0.0123188	0.00663375			0.031	0.011626	0.0147882	0.0116024
0.032	0.0139249	0.0125158	0.0066074			0.032	0.0116841	0.0148357	0.0116007
0.033	0.0142011	0.0127358	0.00661113			0.033	0.0117641	0.0149254	0.0116436
0.034	0.0144952	0.0129821	0.00664945			0.034	0.0118681	0.0150589	0.0117307
0.035	0.0148124	0.0132578	0.00672617			0.035	0.0119987	0.0152376	0.0118609
0.036	0.0151581	0.0135666	0.00684419			0.036	0.012159	0.015463	0.0120327
0.037	0.0155375	0.0139123	0.00700534			0.037	0.0123522	0.0157362	0.0122445
0.038	0.0159554	0.0142987	0.00721041			0.038	0.012582	0.0160585	0.0124945
0.039	0.0164167	0.0147299	0.00745908			0.039	0.0128517	0.0164309	0.0127813
0.04	0.0169255	0.0152097	0.00775017			0.04	0.0131646	0.0168541	0.0131038
0.041	0.0174857	0.0157416	0.00808184			0.041	0.0135238	0.0173285	0.0134614
0.042	0.0181003	0.0163286	0.00845184			0.042	0.013932	0.0178541	0.013854
0.043	0.0187717	0.0169728	0.0088579			0.043	0.014391	0.0184305	0.014282
0.044	0.0195011	0.0176753	0.009298			0.044	0.0149025	0.0190568	0.0147462
0.045	0.020289	0.018436	0.00977072			0.045	0.0154671	0.0197313	0.0152478
0.046	0.0211346	0.0192534	0.0102755			0.046	0.0160849	0.0204521	0.0157876
0.047	0.0220359	0.0201244	0.0108126			0.047	0.0167552	0.0212168	0.0163666
0.048	0.0229899	0.0210445	0.0113833			0.048	0.0174767	0.0220225	0.0169855
0.049	0.0239925	0.022008	0.01199			0.049	0.0182474	0.0228664	0.0176442
0.05	0.0250387	0.0230079	0.0126352			0.05	0.0190648	0.0237452	0.0183421
0.051	0.0261229	0.0240365	0.0133223			0.051	0.0199262	0.0246556	0.0190783
0.052	0.0272387	0.0250855	0.0140544			0.052	0.0208284	0.0255945	0.0198508
0.053	0.0283793	0.0261463	0.0148343			0.053	0.0217681	0.0265587	0.0206572
0.054	0.029538	0.0272105	0.0156638			0.054	0.0227419	0.0275451	0.0214947
0.055	0.0307077	0.0282706	0.0165439			0.055	0.023746	0.0285509	0.0223598
0.056	0.031882	0.0293196	0.017474			0.056	0.0247767	0.0295732	0.0232487
0.057	0.0330544	0.0303518	0.0184521			0.057	0.02583	0.0306093	0.0241573
0.058	0.0342194	0.0313629	0.0194747			0.058	0.0269018	0.0316564	0.0250809
0.059	0.0353718	0.03235	0.0205367			0.059	0.0279875	0.0327118	0.0260149
0.06	0.0365074	0.033311	0.021632			0.06	0.0290826	0.0337726	0.0269543
0.061	0.0376226	0.0342455	0.0227531			0.061	0.030182	0.0348357	0.0278941
0.062	0.0387146	0.0351532	0.023892			0.062	0.0312809	0.0358977	0.0288292
0.063	0.0397811	0.0360347	0.0250405			0.063	0.0323741	0.036955	0.0297547
0.064	0.0408203	0.0368903	0.0261902			0.064	0.0334567	0.0380038	0.0306659
0.065	0.0418309	0.0377205	0.0273336			0.065	0.0345238	0.03904	0.0315586
0.066	0.0428116	0.0385251	0.0284634			0.066	0.0355713	0.0400594	0.0324293
0.067	0.0437613	0.0393039	0.0295736			0.067	0.0365953	0.0410579	0.0332749
0.068	0.0446789	0.0400562	0.0306594			0.068	0.0375929	0.0420316	0.0340936
0.069	0.0455632	0.0407815	0.0317169			0.069	0.0385618	0.0429769	0.0348841
0.07	0.0464128	0.0414791	0.0327436			0.07	0.0395005	0.0438913	0.0356465
0.071	0.0472266	0.042149	0.0337381			0.071	0.0404083	0.0447729	0.0363816
0.072	0.0480034	0.0427917	0.0347			0.072	0.0412851	0.0456207	0.0370913
0.073	0.0487422	0.0434083	0.0356297			0.073	0.0421317	0.0464353	0.0377783
0.074	0.0494424	0.0440007	0.0365284			0.074	0.0429492	0.0472183	0.0384462
0.075	0.0501043	0.0445712	0.0373982			0.075	0.0437392	0.0479728	0.0390991
0.076	0.0507283	0.0451226	0.0382414			0.076	0.0445037	0.0487029	0.0397414
0.077	0.051316	0.0456579	0.039061			0.077	0.0452446	0.0494141	0.0403779
0.078	0.0518695	0.0461795	0.0398603			0.078	0.0459641	0.0501125	0.0410134
0.079	0.0523919	0.0466899	0.0406431			0.079	0.046664	0.0508047	0.0416526
0.08	0.0528867	0.0471907	0.0414134			0.08	0.047346	0.0514976	0.0422995
0.081	0.0533579	0.0476826	0.0421752			0.081	0.0480116	0.0521976	0.0429578
0.082	0.0538099	0.0481657	0.0429325			0.082	0.0486617	0.05291	0.0436301
0.083	0.054247	0.048639	0.043689			0.083	0.0492971	0.0536392	0.0443178
0.084	0.0546733	0.0491012	0.0444483			0.084	0.049918	0.0543874	0.0450214
0.085	0.0550924	0.0495502	0.0452134			0.085	0.0505245	0.055155	0.0457398
0.086	0.055507	0.0499841	0.0459866			0.086	0.0511163	0.0559406	0.0464706
0.087	0.0559191	0.0504007	0.0467696			0.087	0.0516929	0.0567401	0.04721
0.088	0.0563296	0.0507983	0.0475632			0.088	0.0522537	0.0575482	0.047953
0.089	0.0567381	0.0511757	0.0483676			0.089	0.0527981	0.0583577	0.0486934
0.09	0.0571433	0.0515321	0.0491818			0.09	0.0533254	0.0591605	0.0494243
0.091	0.0575431	0.0518676	0.050004			0.091	0.0538348	0.0599479	0.0501381
0.092	0.0579342	0.0521826	0.0508312			0.092	0.0543256	0.0607112	0.0508272
0.093	0.0583131	0.0524782	0.0516597			0.093	0.0547971	0.061442	0.051484
0.094	0.0586761	0.0527556	0.0524845			0.094	0.0552484	0.0621325	0.0521015
0.095	0.0590193	0.0530161	0.0533			0.095	0.0556785	0.062776	0.0526734
0.096	0.0593388	0.0532609	0.0540998			0.096	0.0560864	0.0633669	0.0531944
0.097	0.0596314	0.0534908	0.054877			0.097	0.0564704	0.0639008	0.0536605
0.098	0.0598941	0.0537055	0.0556244			0.098	0.0568289	0.0643744	0.0540689
0.099	0.0601242	0.0539041	0.0563349			0.099	0.0571597	0.0647855	0.0544183
0.1	0.0603195	0.0540843	0.0570018			0.1	0.05746	0.065133	0.0547085
0.101	0.0604783	0.0542427	0.057619			0.101	0.0577268	0.0654166	0.0549405
0.102	0.0605989	0.0543747	0.0581813			0.102	0.0579565	0.0656366	0.0551162
0.103	0.0606797	0.0544745	0.0586847			0.103	0.0581454	0.065794	0.0552381
0.104	0.060719	0.0545361	0.059126			0.104	0.0582895	0.0658899	0.0553093
0.105	0.0607151	0.054553	0.0595033			0.105	0.0583848	0.065926	0.0553326
0.106	0.0606659	0.0545188	0.0598157			0.106	0.0584273	0.065904	0.0553112
0.107	0.0605693	0.0544282	0.060063			0.107	0.0584137	0.0658257	0.0552474
0.108	0.0604229	0.0542767	0.0602457			0.108	0.0583408	0.065693	0.0551434
0.109	0.0602247	0.0540616	0.0603647			0.109	0.0582066	0.0655076	0.0550005
0.11	0.0599729	0.0537816	0.0604209			0.11	0.0580098	0.0652713	0.0548194
0.111	0.059666	0.0534373	0.0604155			0.111	0.0577499	0.0649859	0.0546002
0.112	0.0593038	0.0530312	0.0603495			0.112	0.057428	0.0646529	0.0543425
0.113	0.0588869	0.0525669	0.0602237			0.113	0.057046	0.0642739	0.0540457
0.114	0.0584171	0.0520497	0.060039			0.114	0.0566069	0.0638501	0.053709
0.115	0.0578974	0.0514855	0.0597962			0.115	0.0561146	0.0633829	0.0533317
0.116	0.0573322	0.0508806	0.0594965			0.116	0.055574	0.0628733	0.0529135
0.117	0.056727	0.0502417	0.0591413			0.117	0.0549902	0.0623226	0.0524548
0.118	0.0560881	0.0495749	0.0587328			0.118	0.0543689	0.0617318	0.0519565
0.119	0.0554224	0.0488863	0.0582737			0.119	0.0537159	0.0611023	0.0514205
0.12	0.054737	0.0481811	0.0577678			0.12	0.0530369	0.0604356	0.0508494
0.121	0.0540391	0.0474639	0.0572198			0.121	0.0523378	0.0597338	0.0502468
0.122	0.0533354	0.0467389	0.0566354			0.122	0.0516243	0.0589993	0.0496171
0.123	0.052632	0.0460098	0.0560213			0.123	0.0509017	0.0582353	0.0489654
0.124	0.0519339	0.0452799	0.0553848			0.124	0.0501754	0.0574456	0.0482974
0.125	0.0512454	0.0445529	0.0547337			0.125	0.0494503	0.0566345	0.0476193
0.126	0.0505695	0.0438322	0.0540763			0.126	0.048731	0.0558072	0.0469375
0.127	0.0499083	0.0431217	0.0534207			0.127	0.0480219	0.0549693	0.0462588
0.128	0.049263	0.0424255	0.0527746			0.128	0.0473269	0.0541267	0.0455897
0.129	0.048634	0.041748	0.052145			0.129	0.0466495	0.0532856	0.0449365
0.13	0.048021	0.0410938	0.0515378			0.13	0.0459926	0.052452	0.0443052
0.131	0.0474238	0.0404675	0.0509579			0.131	0.0453589	0.0516319	0.043701
0.132	0.0468415	0.0398732	0.0504086			0.132	0.0447503	0.0508308	0.0431282
0.133	0.0462738	0.039315	0.0498918			0.133	0.0441681	0.0500534	0.0425903
0.134	0.0457204	0.0387958	0.0494077			0.134	0.0436131	0.0493041	0.0420895
0.135	0.0451813	0.0383181	0.048955			0.135	0.0430853	0.0485861	0.0416269
0.136	0.0446568	0.037883	0.0485313			0.136	0.0425841	0.0479017	0.0412026
0.137	0.0441476	0.0374906	0.0481329			0.137	0.0421083	0.0472526	0.0408157
0.138	0.0436544	0.0371399	0.0477555			0.138	0.041656	0.0466392	0.0404641
0.139	0.0431781	0.0368288	0.0473944			0.139	0.041225	0.0460611	0.0401454
0.14	0.0427197	0.0365539	0.0470448			0.14	0.0408125	0.045517	0.039856
0.141	0.0422797	0.0363113	0.0467025			0.141	0.040416	0.0450047	0.0395923
0.142	0.0418586	0.0360961	0.0463637			0.142	0.0400326	0.0445216	0.0393502
0.143	0.0414566	0.0359034	0.0460257			0.143	0.0396599	0.0440643	0.0391257
0.144	0.0410734	0.035728	0.0456868			0.144	0.0392955	0.0436293	0.0389146
0.145	0.0407084	0.0355648	0.0453461			0.145	0.0389377	0.0432128	0.0387131
0.146	0.0403604	0.0354094	0.0450041			0.146	0.038585	0.0428112	0.0385178
0.147	0.0400282	0.0352577	0.0446616			0.147	0.0382364	0.042421	0.0383257
0.148	0.0397099	0.0351065	0.0443205			0.148	0.0378912	0.042039	0.0381342
0.149	0.0394035	0.034953	0.0439825			0.149	0.0375492	0.0416623	0.0379415
0.15	0.0391071	0.0347954	0.0436499			0.15	0.0372105	0.0412886	0.037746
0.151	0.0388182	0.0346324	0.0433243			0.151	0.0368755	0.0409161	0.0375467
0.152	0.0385348	0.0344629	0.0430072			0.152	0.036545	0.0405432	0.0373429
0.153	0.0382548	0.0342865	0.0426992			0.153	0.0362198	0.0401693	0.0371342
0.154	0.0379762	0.0341027	0.0424005			0.154	0.0359013	0.039794	0.0369201
0.155	0.0376974	0.0339115	0.0421103			0.155	0.0355908	0.0394175	0.0367006
0.156	0.0374171	0.0337124	0.0418277			0.156	0.0352897	0.0390403	0.0364754
0.157	0.0371346	0.0335054	0.041551			0.157	0.0349999	0.0386636	0.0362445
0.158	0.0368495	0.0332902	0.0412785			0.158	0.0347227	0.0382887	0.0360077
0.159	0.0365624	0.0330664	0.0410086			0.159	0.0344597	0.0379169	0.0357651
0.16	0.0362744	0.0328339	0.0407399			0.16	0.0342122	0.0375499	0.0355169
0.161	0.0359874	0.0325925	0.0404716			0.161	0.0339811	0.0371888	0.0352635
0.162	0.0357038	0.0323426	0.0402035			0.162	0.033767	0.0368347	0.0350054
0.163	0.035427	0.0320849	0.0399361			0.163	0.0335702	0.0364882	0.0347435
0.164	0.0351604	0.0318209	0.0396705			0.164	0.0333904	0.0361493	0.0344787
0.165	0.0349079	0.0315528	0.0394086			0.165	0.0332272	0.0358177	0.0342127
0.166	0.034673	0.0312837	0.0391525			0.166	0.0330796	0.0354925	0.033947
0.167	0.0344591	0.0310173	0.0389047			0.167	0.0329465	0.0351725	0.0336836
0.168	0.0342687	0.0307579	0.0386675			0.168	0.0328267	0.0348564	0.0334249
0.169	0.0341035	0.0305098	0.0384428			0.169	0.0327187	0.0345428	0.0331733
0.17	0.0339643	0.0302774	0.0382319			0.17	0.0326213	0.0342305	0.0329315
0.171	0.0338503	0.0300644	0.038035			0.171	0.0325332	0.0339185	0.0327022
0.172	0.0337599	0.0298735	0.0378512			0.172	0.0324533	0.0336064	0.0324882
0.173	0.0336901	0.0297066	0.0376782			0.173	0.0323804	0.0332942	0.0322919
0.174	0.0336372	0.0295642	0.0375128			0.174	0.0323139	0.0329823	0.0321155
0.175	0.0335965	0.0294455	0.0373506			0.175	0.0322529	0.0326718	0.0319606
0.176	0.0335633	0.0293484	0.0371867			0.176	0.0321969	0.0323639	0.0318281
0.177	0.0335326	0.0292699	0.037016			0.177	0.0321449	0.0320601	0.0317181
0.178	0.0334996	0.0292059	0.0368339			0.178	0.0320963	0.0317617	0.0316297
0.179	0.0334604	0.0291521	0.0366362			0.179	0.0320498	0.0314699	0.0315613
0.18	0.0334115	0.0291038	0.0364203			0.18	0.0320041	0.0311856	0.0315102
0.181	0.0333505	0.0290566	0.0361845			0.181	0.0319572	0.030909	0.0314735
0.182	0.0332761	0.0290064	0.0359287			0.182	0.031907	0.0306399	0.0314474
0.183	0.0331876	0.0289499	0.0356543			0.183	0.0318509	0.0303777	0.0314281
0.184	0.0330855	0.0288844	0.0353637			0.184	0.031786	0.0301213	0.031412
0.185	0.0329706	0.0288083	0.0350601			0.185	0.0317093	0.0298695	0.0313954
0.186	0.0328445	0.0287208	0.0347472			0.186	0.0316176	0.029621	0.0313754
0.187	0.0327088	0.0286217	0.034429			0.187	0.0315081	0.0293746	0.0313494
0.188	0.0325652	0.0285115	0.0341092			0.188	0.0313782	0.0291295	0.0313153
0.189	0.0324153	0.0283909	0.0337911			0.189	0.0312255	0.0288851	0.0312716
0.19	0.03226	0.0282607	0.0334771			0.19	0.0310487	0.0286413	0.0312171
0.191	0.0321003	0.0281217	0.0331692			0.191	0.0308465	0.0283986	0.031151
0.192	0.0319364	0.0279743	0.0328682			0.192	0.0306188	0.0281576	0.0310729
0.193	0.0317684	0.0278186	0.0325744			0.193	0.0303657	0.0279191	0.0309823
0.194	0.0315961	0.0276541	0.0322871			0.194	0.0300879	0.0276841	0.0308787
0.195	0.0314192	0.0274796	0.0320051			0.195	0.0297866	0.0274534	0.0307616
0.196	0.0312374	0.0272938	0.031727			0.196	0.0294633	0.0272276	0.0306304
0.197	0.0310505	0.0270947	0.0314511			0.197	0.0291198	0.027007	0.0304844
0.198	0.0308586	0.0268804	0.0311756			0.198	0.028758	0.0267914	0.0303228
0.199	0.0306619	0.0266487	0.0308991			0.199	0.0283798	0.0265803	0.0301447
0.2	0.030461	0.0263981	0.0306206			0.2	0.0279873	0.026373	0.0299491
0.201	0.0302565	0.0261272	0.0303394			0.201	0.0275827	0.0261683	0.0297354
0.202	0.030049	0.0258354	0.0300554			0.202	0.0271679	0.0259649	0.0295031
0.203	0.0298394	0.025523	0.0297688			0.203	0.0267451	0.0257616	0.0292521
0.204	0.0296281	0.0251906	0.0294805			0.204	0.0263162	0.0255568	0.0289826
0.205	0.0294156	0.0248396	0.0291913			0.205	0.025883	0.0253493	0.0286957
0.206	0.0292019	0.0244721	0.028902			0.206	0.0254475	0.0251379	0.0283928
0.207	0.0289868	0.0240903	0.0286137			0.207	0.0250112	0.0249213	0.0280757
0.208	0.0287695	0.0236967	0.0283269			0.208	0.0245757	0.0246986	0.0277468
0.209	0.0285494	0.023294	0.0280419			0.209	0.0241425	0.0244691	0.0274086
0.21	0.0283253	0.0228849	0.0277583			0.21	0.0237129	0.0242321	0.0270638
0.211	0.0280964	0.0224723	0.0274754			0.211	0.0232882	0.0239872	0.0267147
0.212	0.0278617	0.0220594	0.0271918			0.212	0.0228696	0.0237345	0.0263636
0.213	0.0276208	0.0216493	0.0269056			0.213	0.0224579	0.0234739	0.0260121
0.214	0.0273734	0.0212454	0.0266143			0.214	0.0220539	0.0232059	0.0256614
0.215	0.0271202	0.0208513	0.0263151			0.215	0.0216582	0.0229309	0.0253122
0.216	0.0268618	0.0204705	0.0260052			0.216	0.0212709	0.02265	0.0249648
0.217	0.0265999	0.0201068	0.0256813			0.217	0.0208918	0.0223641	0.0246189
0.218	0.0263361	0.0197635	0.0253408			0.218	0.0205206	0.0220746	0.0242741
0.219	0.0260725	0.0194441	0.0249813			0.219	0.0201566	0.0217831	0.0239299
0.22	0.0258111	0.0191511	0.0246011			0.22	0.019799	0.0214912	0.0235857
0.221	0.0255537	0.0188867	0.0241992			0.221	0.0194466	0.0212009	0.0232415
0.222	0.0253016	0.018652	0.0237753			0.222	0.0190986	0.0209143	0.0228974
0.223	0.0250558	0.0184473	0.0233302			0.223	0.0187541	0.0206337	0.0225542
0.224	0.0248163	0.0182717	0.0228653			0.224	0.0184122	0.0203615	0.0222134
0.225	0.0245824	0.0181231	0.0223827			0.225	0.0180724	0.0201001	0.0218766
0.226	0.0243527	0.0179985	0.0218849			0.226	0.0177344	0.0198518	0.0215461
0.227	0.0241251	0.0178939	0.021375			0.227	0.0173982	0.0196191	0.0212242
0.228	0.023897	0.0178044	0.0208558			0.228	0.0170639	0.019404	0.020913
0.229	0.0236653	0.0177251	0.0203306			0.229	0.0167323	0.0192084	0.0206141
0.23	0.0234273	0.0176507	0.0198021			0.23	0.0164041	0.0190339	0.0203284
0.231	0.0231801	0.0175762	0.0192731			0.231	0.0160804	0.0188813	0.0200559
0.232	0.0229218	0.017497	0.0187463			0.232	0.0157626	0.0187511	0.0197955
0.233	0.0226509	0.0174094	0.0182238			0.233	0.0154523	0.018643	0.0195456
0.234	0.0223669	0.0173103	0.0177082			0.234	0.0151514	0.0185561	0.0193034
0.235	0.0220706	0.0171976	0.0172019			0.235	0.0148617	0.0184886	0.0190662
0.236	0.0217634	0.0170702	0.0167073			0.236	0.0145852	0.0184382	0.0188311
0.237	0.021448	0.0169276	0.0162272			0.237	0.0143241	0.0184019	0.0185953
0.238	0.0211277	0.0167703	0.0157647			0.238	0.0140801	0.0183762	0.0183571
0.239	0.0208065	0.016599	0.0153227			0.239	0.013855	0.0183576	0.0181152
0.24	0.0204887	0.0164152	0.0149045			0.24	0.0136502	0.0183424	0.0178698
0.241	0.0201786	0.0162204	0.0145132			0.241	0.0134665	0.0183272	0.0176216
0.242	0.0198801	0.0160165	0.0141518			0.242	0.0133045	0.0183092	0.0173725
0.243	0.0195969	0.0158052	0.0138226			0.243	0.0131639	0.0182858	0.0171251
0.244	0.0193316	0.0155882	0.0135276			0.244	0.0130445	0.0182554	0.0168823
0.245	0.0190858	0.015367	0.0132681			0.245	0.0129451	0.0182171	0.0166473
0.246	0.0188603	0.0151433	0.0130444			0.246	0.0128646	0.0181704	0.0164228
0.247	0.0186543	0.0149183	0.0128559			0.247	0.0128017	0.0181157	0.0162111
0.248	0.0184662	0.0146936	0.0127011			0.248	0.0127549	0.0180535	0.0160138
0.249	0.0182934	0.0144708	0.0125778			0.249	0.012723	0.0179849	0.015831
0.25	0.0181328	0.0142516	0.0124829			0.25	0.0127048	0.0179106	0.0156621
0.251	0.0179811	0.0140378	0.012413			0.251	0.0126995	0.0178315	0.0155049
0.252	0.0178351	0.0138315	0.0123641			0.252	0.0127061	0.0177481	0.0153562
0.253	0.0176921	0.0136348	0.0123325			0.253	0.012724	0.0176605	0.0152118
0.254	0.0175501	0.0134497	0.0123145			0.254	0.0127527	0.0175684	0.015067
0.255	0.0174082	0.013278	0.0123065			0.255	0.0127916	0.0174711	0.0149166
0.256	0.0172662	0.0131212	0.0123058			0.256	0.0128402	0.0173675	0.0147557
0.257	0.0171251	0.0129804	0.01231			0.257	0.0128977	0.0172561	0.0145796
0.258	0.0169867	0.0128561	0.0123175			0.258	0.0129635	0.0171356	0.014385
0.259	0.0168534	0.0127485	0.0123274			0.259	0.0130367	0.0170043	0.0141695
0.26	0.0167281	0.0126574	0.0123391			0.26	0.0131163	0.0168612	0.0139321
0.261	0.0166136	0.012582	0.0123527			0.261	0.0132013	0.016705	0.0136737
0.262	0.016513	0.0125216	0.0123682			0.262	0.0132906	0.0165352	0.0133963
0.263	0.0164286	0.0124751	0.012386			0.263	0.0133831	0.0163515	0.0131037
0.264	0.0163623	0.0124417	0.0124061			0.264	0.0134781	0.0161542	0.0128007
0.265	0.0163152	0.0124204	0.0124288			0.265	0.013575	0.015944	0.0124929
0.266	0.0162875	0.0124102	0.0124539			0.266	0.0136737	0.0157216	0.0121864
0.267	0.0162783	0.0124105	0.0124811			0.267	0.0137745	0.0154885	0.0118871
0.268	0.016286	0.0124202	0.01251			0.268	0.0138784	0.0152459	0.0116009
0.269	0.016308	0.0124386	0.0125402			0.269	0.0139868	0.0149952	0.0113323
0.27	0.0163415	0.0124647	0.0125713			0.27	0.0141014	0.0147377	0.0110851
0.271	0.0163829	0.0124973	0.0126027			0.271	0.0142241	0.0144744	0.0108615
0.272	0.0164288	0.012535	0.0126339			0.272	0.0143568	0.0142064	0.0106624
0.273	0.0164758	0.0125762	0.0126644			0.273	0.0145011	0.0139344	0.0104874
0.274	0.0165208	0.0126192	0.0126935			0.274	0.014658	0.0136595	0.0103348
0.275	0.016561	0.0126618	0.0127206			0.275	0.0148278	0.0133824	0.010202
0.276	0.0165942	0.0127017	0.0127447			0.276	0.0150099	0.0131044	0.0100859
0.277	0.0166184	0.0127365	0.0127651			0.277	0.0152027	0.012827	0.00998318
0.278	0.0166324	0.0127637	0.0127808			0.278	0.0154038	0.012552	0.00989064
0.279	0.0166352	0.012781	0.0127911			0.279	0.01561	0.0122816	0.00980552
0.28	0.0166263	0.0127862	0.0127954			0.28	0.0158173	0.0120182	0.00972569
0.281	0.0166054	0.0127778	0.0127933			0.281	0.0160212	0.0117643	0.00964976
0.282	0.0165728	0.0127546	0.0127849			0.282	0.0162172	0.0115222	0.00957714
0.283	0.0165289	0.012716	0.0127707			0.283	0.0164008	0.0112941	0.00950796
0.284	0.0164746	0.0126624	0.0127516			0.284	0.016568	0.0110815	0.00944295
0.285	0.0164109	0.0125946	0.0127287			0.285	0.0167154	0.0108849	0.00938333
0.286	0.0163391	0.0125143	0.0127036			0.286	0.0168404	0.0107044	0.00933063
0.287	0.0162609	0.0124237	0.012678			0.287	0.0169418	0.0105389	0.00928645
0.288	0.0161779	0.0123252	0.0126537			0.288	0.017019	0.0103864	0.00925233
0.289	0.016092	0.0122218	0.0126327			0.289	0.0170728	0.0102441	0.00922958
0.29	0.0160053	0.0121161	0.0126163			0.29	0.0171047	0.010109	0.00921913
0.291	0.0159198	0.012011	0.0126061			0.291	0.0171169	0.00997756	0.00922144
0.292	0.0158376	0.011909	0.0126029			0.292	0.017112	0.00984633	0.00923652
0.293	0.0157607	0.0118121	0.0126069			0.293	0.0170927	0.00971232	0.00926389
0.294	0.0156913	0.0117219	0.0126181			0.294	0.0170619	0.00957315	0.00930268
0.295	0.015631	0.0116393	0.0126357			0.295	0.0170222	0.00942728	0.00935177
0.296	0.0155813	0.0115649	0.0126581			0.296	0.0169758	0.00927415	0.00940984
0.297	0.0155431	0.0114985	0.0126836			0.297	0.0169247	0.00911423	0.0094755
0.298	0.0155169	0.0114393	0.0127099			0.298	0.0168703	0.00894888	0.00954736
0.299	0.0155022	0.0113863	0.0127345			0.299	0.0168138	0.00878023	0.00962407
0.3	0.0154983	0.0113381	0.0127551			0.3	0.0167562	0.00861097	0.0097043
0.301	0.0155038	0.0112933	0.0127696			0.301	0.0166981	0.008444	0.00978669
0.302	0.0155166	0.0112504	0.0127764			0.302	0.0166401	0.00828216	0.00986974
0.303	0.0155348	0.0112081	0.0127748			0.303	0.0165828	0.00812798	0.00995176
0.304	0.0155559	0.0111656	0.0127646			0.304	0.0165268	0.00798344	0.0100307
0.305	0.0155779	0.0111223	0.0127469			0.305	0.0164727	0.00784973	0.0101044
0.306	0.0155989	0.0110783	0.012723			0.306	0.0164209	0.00772728	0.0101701
0.307	0.0156173	0.0110342	0.0126951			0.307	0.0163719	0.0076157	0.0102251
0.308	0.0156323	0.010991	0.0126656			0.308	0.016326	0.0075139	0.0102664
0.309	0.0156431	0.0109501	0.0126367			0.309	0.016283	0.00742023	0.0102916
0.31	0.0156497	0.0109133	0.0126104			0.31	0.0162428	0.0073328	0.0102981
0.311	0.0156525	0.0108824	0.0125881			0.311	0.0162046	0.00724964	0.0102844
0.312	0.015652	0.0108594	0.0125704			0.312	0.0161677	0.00716906	0.0102497
0.313	0.0156489	0.0108459	0.0125572			0.313	0.016131	0.00708981	0.0101944
0.314	0.0156443	0.0108433	0.0125471			0.314	0.0160932	0.0070113	0.0101198
0.315	0.0156389	0.0108524	0.012538			0.315	0.016053	0.00693369	0.0100288
0.316	0.0156335	0.0108737	0.012527			0.316	0.0160093	0.00685789	0.00992508
0.317	0.0156285	0.010907	0.0125105			0.317	0.0159608	0.00678547	0.00981353
0.318	0.015624	0.0109513	0.0124844			0.318	0.0159067	0.00671854	0.00969967
0.319	0.0156197	0.0110053	0.0124445			0.319	0.0158464	0.00665955	0.00958936
0.32	0.0156147	0.0110673	0.0123869			0.32	0.0157796	0.00661102	0.00948839
0.321	0.0156077	0.011135	0.0123082			0.321	0.0157065	0.00657536	0.00940206
0.322	0.0155969	0.0112063	0.0122056			0.322	0.0156279	0.00655466	0.00933477
0.323	0.01558	0.0112789	0.0120775			0.323	0.0155449	0.00655059	0.00928967
0.324	0.0155546	0.0113509	0.0119234			0.324	0.0154588	0.00656428	0.00926852
0.325	0.0155179	0.0114206	0.0117441			0.325	0.0153714	0.00659636	0.00927148
0.326	0.0154674	0.0114868	0.0115416			0.326	0.0152841	0.00664697	0.00929725
0.327	0.015401	0.0115488	0.0113188			0.327	0.0151983	0.00671587	0.00934314
0.328	0.0153168	0.0116064	0.0110795			0.328	0.0151151	0.00680259	0.00940534
0.329	0.0152138	0.0116598	0.0108282			0.329	0.0150349	0.0069065	0.00947924
0.33	0.0150916	0.0117093	0.0105695			0.33	0.0149576	0.00702689	0.00955974
0.331	0.0149509	0.0117558	0.0103083			0.331	0.0148823	0.0071631	0.00964167
0.332	0.0147933	0.0117999	0.0100494			0.332	0.0148076	0.00731452	0.00972005
0.333	0.0146214	0.0118423	0.00979723			0.333	0.0147315	0.00748053	0.00979048
0.334	0.0144384	0.0118835	0.0095558			0.334	0.0146516	0.0076605	0.00984934
0.335	0.0142487	0.0119234	0.00932868			0.335	0.0145652	0.00785365	0.00989394
0.336	0.0140566	0.0119619	0.0091188			0.336	0.0144697	0.00805894	0.00992266
0.337	0.0138673	0.0119981	0.00892845			0.337	0.0143626	0.00827495	0.00993493
0.338	0.0136853	0.012031	0.00875928			0.338	0.0142417	0.00849975	0.00993115
0.339	0.0135154	0.012059	0.00861234			0.339	0.0141055	0.00873084	0.0099126
0.34	0.0133612	0.0120806	0.00848807			0.34	0.0139533	0.00896514	0.00988117
0.341	0.0132256	0.0120943	0.00838647			0.341	0.013785	0.009199	0.00983919
0.342	0.0131107	0.0120985	0.0083071			0.342	0.0136017	0.00942826	0.0097892
0.343	0.013017	0.0120923	0.00824922			0.343	0.0134054	0.00964847	0.00973371
0.344	0.0129442	0.0120749	0.00821182			0.344	0.0131987	0.00985499	0.00967506
0.345	0.0128911	0.0120462	0.00819373			0.345	0.012985	0.0100433	0.00961526
0.346	0.0128555	0.0120063	0.00819363			0.346	0.0127683	0.010209	0.0095559
0.347	0.0128349	0.0119556	0.00821001			0.347	0.0125527	0.0103486	0.00949817
0.348	0.0128263	0.0118949	0.00824113			0.348	0.0123423	0.0104591	0.00944277
0.349	0.0128269	0.0118245	0.00828497			0.349	0.0121411	0.0105384	0.00939001
0.35	0.0128336	0.0117446	0.00833915			0.35	0.0119524	0.0105855	0.00933983
0.351	0.0128436	0.0116551	0.00840085			0.351	0.0117789	0.0106002	0.00929185
0.352	0.0128543	0.0115551	0.00846685			0.352	0.0116223	0.0105834	0.0092455
0.353	0.0128634	0.0114431	0.00853354			0.353	0.0114834	0.0105366	0.00919998
0.354	0.0128686	0.0113173	0.00859703			0.354	0.0113619	0.0104622	0.00915434
0.355	0.012868	0.0111752	0.00865335			0.355	0.0112568	0.0103629	0.0091075
0.356	0.01286	0.0110145	0.00869867			0.356	0.011166	0.0102417	0.00905822
0.357	0.0128432	0.0108327	0.00872951			0.357	0.0110869	0.0101017	0.00900518
0.358	0.0128166	0.0106278	0.00874301			0.358	0.0110166	0.00994597	0.008947
0.359	0.0127794	0.0103984	0.00873711			0.359	0.0109519	0.00977738	0.00888234
0.36	0.0127313	0.010144	0.00871071			0.36	0.0108896	0.0095987	0.00881003
0.361	0.0126721	0.00986497	0.00866371			0.361	0.0108266	0.00941253	0.00872919
0.362	0.012602	0.00956277	0.00859707			0.362	0.0107604	0.0092213	0.00863939
0.363	0.0125213	0.00923989	0.0085128			0.363	0.0106887	0.00902742	0.00854074
0.364	0.0124304	0.00889975	0.00841384			0.364	0.0106098	0.0088333	0.00843397
0.365	0.01233	0.00854659	0.00830398			0.365	0.0105224	0.00864144	0.00832048
0.366	0.0122208	0.00818529	0.00818771			0.366	0.0104256	0.00845451	0.0082023
0.367	0.0121038	0.00782102	0.00807001			0.367	0.0103189	0.00827534	0.00808205
0.368	0.01198	0.00745905	0.0079561			0.368	0.0102019	0.00810693	0.0079628
0.369	0.0118506	0.00710442	0.00785114			0.369	0.0100744	0.00795244	0.00784796
0.37	0.0117169	0.00676167	0.00775997			0.37	0.00993628	0.00781511	0.00774114
0.371	0.0115803	0.00643462	0.00768673			0.371	0.00978736	0.00769819	0.00764593
0.372	0.0114422	0.00612621	0.0076347			0.372	0.0096275	0.00760482	0.00756572
0.373	0.0113039	0.00583836	0.00760606			0.373	0.00945664	0.00753791	0.00750357
0.374	0.0111668	0.00557199	0.00760182			0.374	0.00927482	0.00749996	0.00746199
0.375	0.0110319	0.00532705	0.00762184			0.375	0.00908242	0.00749293	0.00744281
0.376	0.0109002	0.00510271	0.0076649			0.376	0.00888019	0.00751804	0.0074471
0.377	0.0107726	0.00489751	0.00772891			0.377	0.00866945	0.00757559	0.00747508
0.378	0.0106498	0.00470964	0.00781109			0.378	0.00845209	0.0076649	0.00752612
0.379	0.0105323	0.0045372	0.00790821			0.379	0.00823061	0.00778422	0.00759878
0.38	0.0104204	0.00437839	0.00801685			0.38	0.00800804	0.0079307	0.00769093
0.381	0.0103145	0.00423178	0.00813358			0.381	0.00778781	0.00810058	0.00779985
0.382	0.0102147	0.0040964	0.00825518			0.382	0.00757353	0.00828927	0.00792243
0.383	0.0101211	0.00397181	0.00837876			0.383	0.00736873	0.00849163	0.00805531
0.384	0.0100338	0.0038581	0.00850194			0.384	0.00717662	0.00870226	0.00819512
0.385	0.00995293	0.00375586	0.00862284			0.385	0.00699985	0.00891578	0.00833861
0.386	0.00987864	0.00366602	0.00874012			0.386	0.00684032	0.00912714	0.00848283
0.387	0.00981134	0.00358962	0.00885294			0.387	0.00669911	0.00933176	0.0086252
0.388	0.00975169	0.00352766	0.00896083			0.388	0.00657644	0.00952578	0.0087636
0.389	0.00970064	0.00348083	0.0090636			0.389	0.00647176	0.00970609	0.00889637
0.39	0.00965948	0.00344936	0.00916111			0.39	0.00638389	0.00987033	0.00902232
0.391	0.00962982	0.0034328	0.00925318			0.391	0.00631123	0.0100169	0.00914063
0.392	0.00961349	0.00342999	0.00933939			0.392	0.00625193	0.0101447	0.00925084
0.393	0.00961245	0.00343901	0.00941905			0.393	0.00620413	0.0102533	0.00935271
0.394	0.00962862	0.00345728	0.00949114			0.394	0.00616611	0.0103426	0.00944612
0.395	0.00966369	0.00348172	0.00955432			0.395	0.00613639	0.0104128	0.00953095
0.396	0.00971896	0.00350902	0.00960705			0.396	0.00611385	0.0104646	0.00960702
0.397	0.00979521	0.0035359	0.00964764			0.397	0.0060977	0.0104987	0.00967402
0.398	0.00989261	0.00355948	0.00967443			0.398	0.00608751	0.0105161	0.00973148
0.399	0.0100106	0.00357761	0.00968589			0.399	0.0060831	0.0105183	0.00977879
0.4	0.0101479	0.00358905	0.00968068			0.4	0.00608449	0.0105069	0.00981528
0.401	0.0103025	0.00359366	0.00965772			0.401	0.00609179	0.010484	0.0098403
0.402	0.0104718	0.00359246	0.0096162			0.402	0.00610517	0.0104518	0.00985332
0.403	0.0106524	0.00358756	0.00955552			0.403	0.00612466	0.010413	0.00985402
0.404	0.0108406	0.00358198	0.00947529			0.404	0.00615019	0.0103703	0.0098424
0.405	0.0110323	0.00357947	0.00937519			0.405	0.00618149	0.0103264	0.00981878
0.406	0.0112232	0.00358413	0.00925499			0.406	0.00621803	0.0102841	0.00978387
0.407	0.011409	0.00360019	0.00911453			0.407	0.00625909	0.0102458	0.00973872
0.408	0.0115857	0.00363161	0.00895384			0.408	0.00630367	0.0102138	0.00968472
0.409	0.0117499	0.0036819	0.00877315			0.409	0.00635061	0.01019	0.00962356
0.41	0.0118986	0.00375387	0.00857311			0.41	0.00639855	0.010176	0.00955714
0.411	0.01203	0.00384949	0.00835485			0.411	0.00644599	0.0101727	0.00948758
0.412	0.0121428	0.00396982	0.00812018			0.412	0.00649134	0.0101809	0.00941709
0.413	0.0122373	0.00411492	0.00787172			0.413	0.00653294	0.0102009	0.00934797
0.414	0.0123142	0.00428396	0.00761291			0.414	0.00656917	0.0102323	0.00928254
0.415	0.0123753	0.0044753	0.00734803			0.415	0.00659846	0.0102745	0.00922306
0.416	0.012423	0.00468662	0.00708211			0.416	0.00661942	0.0103266	0.00917169
0.417	0.0124602	0.00491509	0.0068208			0.417	0.00663096	0.0103872	0.00913035
0.418	0.0124898	0.00515765	0.00657007			0.418	0.0066324	0.0104549	0.00910072
0.419	0.0125149	0.00541121	0.00633597			0.419	0.00662359	0.0105283	0.00908414
0.42	0.0125383	0.00567289	0.00612422			0.42	0.00660507	0.0106058	0.0090816
0.421	0.0125623	0.00594021	0.00593985			0.421	0.00657808	0.0106865	0.0090937
0.422	0.0125887	0.00621126	0.00578691			0.422	0.00654461	0.0107695	0.0091207
0.423	0.012619	0.00648477	0.00566815			0.423	0.00650736	0.0108545	0.00916256
0.424	0.0126538	0.00676019	0.00558484			0.424	0.00646961	0.0109416	0.00921898
0.425	0.0126933	0.00703763	0.0055367			0.425	0.00643509	0.0110311	0.00928946
0.426	0.0127368	0.00731781	0.00552204			0.426	0.00640767	0.0111238	0.00937334
0.427	0.0127835	0.00760192	0.0055378			0.427	0.00639124	0.0112206	0.00946987
0.428	0.0128319	0.00789144	0.0055799			0.428	0.00638938	0.0113221	0.00957815
0.429	0.0128801	0.00818797	0.00564351			0.429	0.00640524	0.0114288	0.00969719
0.43	0.0129263	0.00849302	0.00572339			0.43	0.00644132	0.0115406	0.00982582
0.431	0.0129683	0.00880788	0.00581426			0.431	0.00649938	0.011657	0.00996264
0.432	0.0130041	0.00913341	0.00591106			0.432	0.00658036	0.0117764	0.010106
0.433	0.0130319	0.00946995	0.00600925			0.433	0.00668438	0.0118967	0.0102541
0.434	0.0130505	0.0098172	0.00610497			0.434	0.0068107	0.0120152	0.0104048
0.435	0.0130589	0.0101742	0.00619522			0.435	0.00695788	0.0121285	0.0105558
0.436	0.0130568	0.0105393	0.00627793			0.436	0.00712376	0.0122327	0.010705
0.437	0.0130448	0.0109101	0.00635195			0.437	0.00730563	0.0123239	0.0108501
0.438	0.0130238	0.0112836	0.00641706			0.438	0.00750033	0.0123981	0.0109888
0.439	0.0129956	0.0116564	0.00647383			0.439	0.00770437	0.0124518	0.0111193
0.44	0.0129625	0.0120244	0.00652352			0.44	0.00791416	0.0124818	0.0112398
0.441	0.0129271	0.0123835	0.00656782			0.441	0.00812608	0.012486	0.0113489
0.442	0.0128926	0.0127291	0.00660871			0.442	0.0083367	0.0124627	0.0114454
0.443	0.0128618	0.013057	0.0066482			0.443	0.00854292	0.0124118	0.0115286
0.444	0.0128378	0.0133628	0.00668813			0.444	0.00874208	0.0123337	0.0115977
0.445	0.0128231	0.0136428	0.00673007			0.445	0.00893205	0.01223	0.0116525
0.446	0.0128199	0.0138938	0.00677514			0.446	0.00911129	0.0121033	0.0116932
0.447	0.0128298	0.0141131	0.00682405			0.447	0.00927879	0.0119568	0.0117201
0.448	0.0128535	0.014299	0.00687703			0.448	0.00943413	0.0117942	0.0117341
0.449	0.0128911	0.0144508	0.00693391			0.449	0.00957735	0.0116197	0.0117363
0.45	0.0129421	0.0145686	0.00699421			0.45	0.0097089	0.0114374	0.0117281
0.451	0.013005	0.0146535	0.00705724			0.451	0.00982953	0.0112515	0.0117114
0.452	0.013078	0.0147075	0.0071222			0.452	0.00994023	0.0110655	0.0116882
0.453	0.0131585	0.0147334	0.0071882			0.453	0.0100421	0.0108827	0.0116605
0.454	0.0132438	0.0147344	0.00725444			0.454	0.0101364	0.0107057	0.0116304
0.455	0.0133308	0.0147144	0.00732023			0.455	0.0102243	0.0105365	0.0116
0.456	0.0134164	0.014677	0.00738501			0.456	0.010307	0.0103764	0.0115709
0.457	0.0134975	0.0146261	0.00744844			0.457	0.0103854	0.0102263	0.0115447
0.458	0.0135711	0.0145652	0.00751036			0.458	0.0104606	0.0100867	0.0115224
0.459	0.0136344	0.0144974	0.00757075			0.459	0.0105331	0.00995738	0.0115049
0.46	0.0136848	0.0144253	0.00762973			0.46	0.0106035	0.00983818	0.0114926
0.461	0.0137202	0.0143505	0.00768752			0.461	0.0106719	0.00972852	0.0114858
0.462	0.0137387	0.0142741	0.00774433			0.462	0.0107383	0.0096277	0.0114842
0.463	0.0137389	0.0141965	0.0078003			0.463	0.0108026	0.00953489	0.0114878
0.464	0.01372	0.014117	0.00785552			0.464	0.0108642	0.00944918	0.0114962
0.465	0.0136816	0.0140346	0.00790994			0.465	0.0109229	0.00936961	0.011509
0.466	0.0136242	0.0139474	0.00796347			0.466	0.0109783	0.00929524	0.0115258
0.467	0.0135488	0.0138533	0.00801596			0.467	0.01103	0.00922513	0.0115462
0.468	0.0134568	0.0137498	0.00806725			0.468	0.0110777	0.0091584	0.0115699
0.469	0.0133631	0.0138076	0.00818319			0.469	0.0111106	0.00912621	0.0116163
0.47	0.0132609	0.0138676	0.00830535			0.47	0.0111454	0.00910176	0.0116738
0.471	0.0131526	0.0139273	0.00843357			0.471	0.0111819	0.00908389	0.011742
0.472	0.0130407	0.0139842	0.00856801			0.472	0.01122	0.00907129	0.0118201
0.473	0.0129282	0.0140357	0.00870908			0.473	0.0112593	0.00906253	0.0119071
0.474	0.0128176	0.0140795	0.00885734			0.474	0.0112994	0.00905618	0.0120014
0.475	0.0127117	0.0141136	0.00901336			0.475	0.0113398	0.00905095	0.0121011
0.476	0.012613	0.0141364	0.00917758			0.476	0.0113802	0.00904571	0.0122041
0.477	0.0125236	0.0141468	0.00935012			0.477	0.0114204	0.00903964	0.0123079
0.478	0.0124449	0.0141441	0.00953062			0.478	0.0114602	0.00903226	0.0124097
0.479	0.012378	0.0141282	0.00971819			0.479	0.0114997	0.00902347	0.0125068
0.48	0.0123229	0.0140996	0.00991127			0.48	0.011539	0.00901352	0.0125966
0.481	0.0122792	0.0140592	0.0101077			0.481	0.0115787	0.00900299	0.0126763
0.482	0.0122454	0.0140084	0.0103045			0.482	0.0116189	0.00899266	0.0127439
0.483	0.0122196	0.013949	0.0104987			0.483	0.0116601	0.00898348	0.0127976
0.484	0.0121992	0.0138828	0.0106864			0.484	0.0117026	0.00897638	0.0128364
0.485	0.0121813	0.0138122	0.010864			0.485	0.0117467	0.00897219	0.0128597
0.486	0.0121627	0.0137391	0.011028			0.486	0.0117923	0.00897151	0.0128681
0.487	0.0121404	0.0136658	0.0111752			0.487	0.0118393	0.00897463	0.0128625
0.488	0.012112	0.0135939	0.0113031			0.488	0.0118872	0.00898146	0.0128448
0.489	0.0120756	0.0135249	0.0114101			0.489	0.0119354	0.00899151	0.0128173
0.49	0.0120303	0.0134596	0.0114959			0.49	0.0119828	0.00900392	0.0127826
0.491	0.0119763	0.0133985	0.0115611			0.491	0.0120281	0.00901749	0.0127436
0.492	0.0119152	0.013341	0.0116073			0.492	0.0120698	0.00903078	0.0127029
0.493	0.0118497	0.0132861	0.0116374			0.493	0.0121059	0.00904217	0.0126629
0.494	0.0117836	0.013232	0.0116549			0.494	0.0121345	0.00904999	0.0126255
0.495	0.0117218	0.0131761	0.0116637			0.495	0.0121538	0.00905261	0.0125919
0.496	0.0116697	0.0131154	0.0116677			0.496	0.0121619	0.00904862	0.0125623
0.497	0.0116328	0.0130462	0.0116705			0.497	0.0121574	0.00903689	0.0125365
0.498	0.0116163	0.0129648	0.0116751			0.498	0.0121396	0.00901675	0.0125134
0.499	0.0116248	0.0128672	0.0116834			0.499	0.0121082	0.00898812	0.0124913
0.5	0.0116618	0.0127498	0.0116962			0.5	0.012064	0.00895162	0.0124685

## Sheet: Supplementary Figure 3
Supplementary Figure 3 | Eye movement characteristics for fixations on pre-target words.
Duration: The first fixation durations on the pre-target words.
Landing: The average normalised landing position on first fixations on pre-target words
Refixation rates: Refixation rate (%) of pre-target words.
duration	landing	Refixation rates
276.425	0.426998	23.5556
268.365	0.392353	17.9348
273.065	0.409935	16.9713
237.65	0.390342	11.9891
209.327	0.339391	23.3684
207.333	0.431812	18.5185
160.476	0.384547	17.4935
236.085	0.418073	6.0423
205.854	0.434047	9.5092
230.309	0.39886	17.6887
212.028	0.36451	19.9115
171.503	0.376549	20.6972
173.434	0.456875	23.2558
197.971	0.416983	16.4021
188.22	0.442125	24.1525
254.598	0.40822	18.4211
197.011	0.397592	9.375
234.959	0.465243	18.4143
224.637	0.405316	10.3226
216.738	0.422891	7.07071
207.009	0.384866	19.3548
191.825	0.386266	20.3704
164.183	0.42849	12.2283
185.914	0.418451	18.8172
229.645	0.399743	21.4602
199.714	0.385164	22.6141
233.29	0.400386	16.8831
220.675	0.377072	17.8571
220.18	0.46228	13.7255
174.278	0.426937	16.8734
238.175	0.308637	24.0506
294.869	0.461426	19.4774
258.991	0.397634	22.5806
243.384	0.387127	13.1429
191.157	0.439685	17.3367
217.979	0.407052	17.3676
33.342	0.0336182	4.88089
